# Supplementary material for: Genetic and dietary determinants of gut microbiome-bile acid interactions in the BXD genetic reference population
Source: Nat Commun. 2025 Dec 18;17:956. doi: 10.1038/s41467-025-67680-x (PMC12848039; doi:10.1038/s41467-025-67680-x)
Supplement: Supplementary file 3 — Supplementary Data 1 [file 41467_2025_67680_MOESM3_ESM.xlsx]

## Sheet: snps
SNP	beta.outcome	se.outcome	effect_allele.outcome	other_allele.outcome	outcome	id.outcome	beta.exposure	effect_allele.exposure	other_allele.exposure	exposure	id.exposure	mr_keep
chr9_111567111_C_T_b38	-0.0243605	0.0459477	T	C	Gut microbiota abundance (genus Turicibacter id.2162)	ebi-a-GCST90017074	-0.652125	T	C	ENSG00000106853	ENSG00000106853	TRUE
chr9_111580679_T_C_b38	0.00286252	0.0183252	C	T	Gut microbiota abundance (genus Turicibacter id.2162)	ebi-a-GCST90017074	-0.277036	C	T	ENSG00000106853	ENSG00000106853	TRUE
chr9_111581354_G_A_b38	-0.0631931	0.0191387	A	G	Gut microbiota abundance (genus Turicibacter id.2162)	ebi-a-GCST90017074	-0.484218	A	G	ENSG00000106853	ENSG00000106853	TRUE
chr9_111581957_C_T_b38	-0.00413121	0.0153448	T	C	Gut microbiota abundance (genus Turicibacter id.2162)	ebi-a-GCST90017074	-0.30014	T	C	ENSG00000106853	ENSG00000106853	TRUE
chr9_111584535_A_C_b38	-0.0233466	0.0153094	C	A	Gut microbiota abundance (genus Turicibacter id.2162)	ebi-a-GCST90017074	-0.455156	C	A	ENSG00000106853	ENSG00000106853	TRUE
chr9_111585311_C_A_b38	-0.0640062	0.0191237	A	C	Gut microbiota abundance (genus Turicibacter id.2162)	ebi-a-GCST90017074	-0.488904	A	C	ENSG00000106853	ENSG00000106853	TRUE
chr9_111587097_A_G_b38	-0.0083408	0.0153211	G	A	Gut microbiota abundance (genus Turicibacter id.2162)	ebi-a-GCST90017074	-0.343239	G	A	ENSG00000106853	ENSG00000106853	TRUE
chr9_111589550_G_C_b38	-0.0104054	0.0153145	C	G	Gut microbiota abundance (genus Turicibacter id.2162)	ebi-a-GCST90017074	-0.34015	C	G	ENSG00000106853	ENSG00000106853	TRUE
chr9_111590529_C_T_b38	-0.00764513	0.0153486	T	C	Gut microbiota abundance (genus Turicibacter id.2162)	ebi-a-GCST90017074	-0.301289	T	C	ENSG00000106853	ENSG00000106853	TRUE
chr9_111591495_G_A_b38	-0.0613469	0.0190913	A	G	Gut microbiota abundance (genus Turicibacter id.2162)	ebi-a-GCST90017074	-0.488904	A	G	ENSG00000106853	ENSG00000106853	TRUE
chr9_111591610_A_T_b38	-0.0121014	0.015318	T	A	Gut microbiota abundance (genus Turicibacter id.2162)	ebi-a-GCST90017074	-0.34015	T	A	ENSG00000106853	ENSG00000106853	TRUE
chr9_111594087_T_C_b38	-0.0153421	0.0153155	C	T	Gut microbiota abundance (genus Turicibacter id.2162)	ebi-a-GCST90017074	-0.341071	C	T	ENSG00000106853	ENSG00000106853	TRUE
chr9_111594379_C_T_b38	-0.0164654	0.0153102	T	C	Gut microbiota abundance (genus Turicibacter id.2162)	ebi-a-GCST90017074	-0.324462	T	C	ENSG00000106853	ENSG00000106853	TRUE
chr9_111595379_T_A_b38	-0.051246	0.0168714	A	T	Gut microbiota abundance (genus Turicibacter id.2162)	ebi-a-GCST90017074	-0.484219	A	T	ENSG00000106853	ENSG00000106853	TRUE
chr9_111595672_C_T_b38	-0.0508789	0.0168721	T	C	Gut microbiota abundance (genus Turicibacter id.2162)	ebi-a-GCST90017074	-0.484219	T	C	ENSG00000106853	ENSG00000106853	TRUE
chr9_111597344_C_A_b38	-0.0134399	0.0153168	A	C	Gut microbiota abundance (genus Turicibacter id.2162)	ebi-a-GCST90017074	-0.335483	A	C	ENSG00000106853	ENSG00000106853	TRUE
chr9_111597921_C_G_b38	-0.0138864	0.0153169	G	C	Gut microbiota abundance (genus Turicibacter id.2162)	ebi-a-GCST90017074	-0.335483	G	C	ENSG00000106853	ENSG00000106853	TRUE
chr9_111599137_A_G_b38	-0.0191278	0.015416	G	A	Gut microbiota abundance (genus Turicibacter id.2162)	ebi-a-GCST90017074	-0.500064	G	A	ENSG00000106853	ENSG00000106853	TRUE
chr9_111599379_G_C_b38	-0.0581349	0.0198287	C	G	Gut microbiota abundance (genus Turicibacter id.2162)	ebi-a-GCST90017074	-0.566871	C	G	ENSG00000106853	ENSG00000106853	TRUE
chr9_111599427_G_C_b38	-0.0580876	0.0198207	C	G	Gut microbiota abundance (genus Turicibacter id.2162)	ebi-a-GCST90017074	-0.567335	C	G	ENSG00000106853	ENSG00000106853	TRUE
chr9_111600125_G_A_b38	-0.0262984	0.0324319	A	G	Gut microbiota abundance (genus Turicibacter id.2162)	ebi-a-GCST90017074	-0.645573	A	G	ENSG00000106853	ENSG00000106853	TRUE
chr9_111600551_G_A_b38	-0.0177397	0.0154087	A	G	Gut microbiota abundance (genus Turicibacter id.2162)	ebi-a-GCST90017074	-0.454288	A	G	ENSG00000106853	ENSG00000106853	TRUE
chr9_111602120_G_A_b38	-0.0188332	0.0154039	A	G	Gut microbiota abundance (genus Turicibacter id.2162)	ebi-a-GCST90017074	-0.449974	A	G	ENSG00000106853	ENSG00000106853	TRUE
chr9_111602766_G_A_b38	-0.0163545	0.0154082	A	G	Gut microbiota abundance (genus Turicibacter id.2162)	ebi-a-GCST90017074	-0.451779	A	G	ENSG00000106853	ENSG00000106853	TRUE
chr9_111603748_T_C_b38	-0.016295	0.016917	C	T	Gut microbiota abundance (genus Turicibacter id.2162)	ebi-a-GCST90017074	-0.411597	C	T	ENSG00000106853	ENSG00000106853	TRUE
chr9_111603814_G_C_b38	-0.0268414	0.015849	C	G	Gut microbiota abundance (genus Turicibacter id.2162)	ebi-a-GCST90017074	-0.512199	C	G	ENSG00000106853	ENSG00000106853	TRUE
chr9_111603968_G_A_b38	-0.0155688	0.016907	A	G	Gut microbiota abundance (genus Turicibacter id.2162)	ebi-a-GCST90017074	-0.409677	A	G	ENSG00000106853	ENSG00000106853	TRUE
chr9_111604761_A_G_b38	-0.0197754	0.0154661	G	A	Gut microbiota abundance (genus Turicibacter id.2162)	ebi-a-GCST90017074	-0.436813	G	A	ENSG00000106853	ENSG00000106853	TRUE
chr9_111604843_G_A_b38	-0.0304781	0.0192821	A	G	Gut microbiota abundance (genus Turicibacter id.2162)	ebi-a-GCST90017074	-0.488906	A	G	ENSG00000106853	ENSG00000106853	TRUE
chr9_111605115_C_T_b38	-0.0237684	0.019131	T	C	Gut microbiota abundance (genus Turicibacter id.2162)	ebi-a-GCST90017074	-0.369042	T	C	ENSG00000106853	ENSG00000106853	TRUE
chr9_111605874_C_T_b38	-0.0312689	0.0159242	T	C	Gut microbiota abundance (genus Turicibacter id.2162)	ebi-a-GCST90017074	-0.499464	T	C	ENSG00000106853	ENSG00000106853	TRUE
chr9_111608275_G_T_b38	-0.0387942	0.0159081	T	G	Gut microbiota abundance (genus Turicibacter id.2162)	ebi-a-GCST90017074	-0.454843	T	G	ENSG00000106853	ENSG00000106853	TRUE
chr9_111608767_T_C_b38	-0.0239629	0.016727	C	T	Gut microbiota abundance (genus Turicibacter id.2162)	ebi-a-GCST90017074	-0.433551	C	T	ENSG00000106853	ENSG00000106853	TRUE
chr9_111608792_G_A_b38	-0.0263744	0.018031	A	G	Gut microbiota abundance (genus Turicibacter id.2162)	ebi-a-GCST90017074	-0.404403	A	G	ENSG00000106853	ENSG00000106853	TRUE
chr9_111609213_C_T_b38	-0.0223845	0.0167246	T	C	Gut microbiota abundance (genus Turicibacter id.2162)	ebi-a-GCST90017074	-0.433551	T	C	ENSG00000106853	ENSG00000106853	TRUE
chr9_111609310_G_A_b38	-0.0213833	0.0167227	A	G	Gut microbiota abundance (genus Turicibacter id.2162)	ebi-a-GCST90017074	-0.433551	A	G	ENSG00000106853	ENSG00000106853	TRUE
chr9_111609344_A_C_b38	-0.0226757	0.0167243	C	A	Gut microbiota abundance (genus Turicibacter id.2162)	ebi-a-GCST90017074	-0.433551	C	A	ENSG00000106853	ENSG00000106853	TRUE
chr9_111611130_C_G_b38	-0.0401197	0.0159	G	C	Gut microbiota abundance (genus Turicibacter id.2162)	ebi-a-GCST90017074	-0.450672	G	C	ENSG00000106853	ENSG00000106853	TRUE
chr9_111611994_G_A_b38	-0.00878509	0.0159906	A	G	Gut microbiota abundance (genus Turicibacter id.2162)	ebi-a-GCST90017074	-0.324078	A	G	ENSG00000106853	ENSG00000106853	TRUE
chr9_111612449_G_A_b38	-0.0271034	0.0180085	A	G	Gut microbiota abundance (genus Turicibacter id.2162)	ebi-a-GCST90017074	-0.405318	A	G	ENSG00000106853	ENSG00000106853	TRUE
chr9_111612769_G_A_b38	-0.0246625	0.016726	A	G	Gut microbiota abundance (genus Turicibacter id.2162)	ebi-a-GCST90017074	-0.424621	A	G	ENSG00000106853	ENSG00000106853	TRUE
chr9_111613875_C_T_b38	-0.0258043	0.0167289	T	C	Gut microbiota abundance (genus Turicibacter id.2162)	ebi-a-GCST90017074	-0.434433	T	C	ENSG00000106853	ENSG00000106853	TRUE
chr9_111614473_A_G_b38	-0.0432049	0.0159179	G	A	Gut microbiota abundance (genus Turicibacter id.2162)	ebi-a-GCST90017074	-0.506047	G	A	ENSG00000106853	ENSG00000106853	TRUE
chr9_111615056_T_C_b38	-0.0294494	0.0154571	C	T	Gut microbiota abundance (genus Turicibacter id.2162)	ebi-a-GCST90017074	-0.468354	C	T	ENSG00000106853	ENSG00000106853	TRUE
chr9_111615641_A_G_b38	-0.0287996	0.015671	G	A	Gut microbiota abundance (genus Turicibacter id.2162)	ebi-a-GCST90017074	-0.398288	G	A	ENSG00000106853	ENSG00000106853	TRUE
chr9_111615894_T_C_b38	-0.0289696	0.0180848	C	T	Gut microbiota abundance (genus Turicibacter id.2162)	ebi-a-GCST90017074	-0.396608	C	T	ENSG00000106853	ENSG00000106853	TRUE
chr9_111617949_C_A_b38	-0.0393453	0.0189412	A	C	Gut microbiota abundance (genus Turicibacter id.2162)	ebi-a-GCST90017074	-0.488766	A	C	ENSG00000106853	ENSG00000106853	TRUE
chr9_111618508_A_G_b38	-0.0302224	0.0180901	G	A	Gut microbiota abundance (genus Turicibacter id.2162)	ebi-a-GCST90017074	-0.39492	G	A	ENSG00000106853	ENSG00000106853	TRUE
chr9_111620155_T_G_b38	-0.0239806	0.0151322	G	T	Gut microbiota abundance (genus Turicibacter id.2162)	ebi-a-GCST90017074	-0.3762	G	T	ENSG00000106853	ENSG00000106853	TRUE
chr9_111620164_G_A_b38	-0.0245253	0.015133	A	G	Gut microbiota abundance (genus Turicibacter id.2162)	ebi-a-GCST90017074	-0.3762	A	G	ENSG00000106853	ENSG00000106853	TRUE
chr9_111620773_A_C_b38	-0.0226674	0.0151332	C	A	Gut microbiota abundance (genus Turicibacter id.2162)	ebi-a-GCST90017074	-0.371545	C	A	ENSG00000106853	ENSG00000106853	TRUE
chr9_111621049_G_C_b38	-0.0688837	0.0272283	C	G	Gut microbiota abundance (genus Turicibacter id.2162)	ebi-a-GCST90017074	-0.42507	C	G	ENSG00000106853	ENSG00000106853	TRUE
chr9_111621082_T_A_b38	-0.0689648	0.0272309	A	T	Gut microbiota abundance (genus Turicibacter id.2162)	ebi-a-GCST90017074	-0.42507	A	T	ENSG00000106853	ENSG00000106853	TRUE
chr9_111621122_T_C_b38	-0.0690373	0.0272308	C	T	Gut microbiota abundance (genus Turicibacter id.2162)	ebi-a-GCST90017074	-0.42507	C	T	ENSG00000106853	ENSG00000106853	TRUE
chr9_111621509_A_G_b38	-0.0709166	0.0272309	G	A	Gut microbiota abundance (genus Turicibacter id.2162)	ebi-a-GCST90017074	-0.42507	G	A	ENSG00000106853	ENSG00000106853	TRUE
chr9_111621808_A_G_b38	-0.0714616	0.0272381	G	A	Gut microbiota abundance (genus Turicibacter id.2162)	ebi-a-GCST90017074	-0.415457	G	A	ENSG00000106853	ENSG00000106853	TRUE
chr9_111621974_G_A_b38	-0.0718168	0.0272476	A	G	Gut microbiota abundance (genus Turicibacter id.2162)	ebi-a-GCST90017074	-0.42507	A	G	ENSG00000106853	ENSG00000106853	TRUE
chr9_111621976_G_A_b38	-0.0725585	0.0272473	A	G	Gut microbiota abundance (genus Turicibacter id.2162)	ebi-a-GCST90017074	-0.42507	A	G	ENSG00000106853	ENSG00000106853	TRUE
chr9_111622106_C_T_b38	-0.02153	0.016445	T	C	Gut microbiota abundance (genus Turicibacter id.2162)	ebi-a-GCST90017074	-0.298474	T	C	ENSG00000106853	ENSG00000106853	TRUE
chr9_111622627_G_A_b38	-0.0704135	0.0272275	A	G	Gut microbiota abundance (genus Turicibacter id.2162)	ebi-a-GCST90017074	-0.42507	A	G	ENSG00000106853	ENSG00000106853	TRUE
chr9_111622775_G_A_b38	-0.0701353	0.0272274	A	G	Gut microbiota abundance (genus Turicibacter id.2162)	ebi-a-GCST90017074	-0.42507	A	G	ENSG00000106853	ENSG00000106853	TRUE
chr9_111623020_A_G_b38	-0.068176	0.0272279	G	A	Gut microbiota abundance (genus Turicibacter id.2162)	ebi-a-GCST90017074	-0.42507	G	A	ENSG00000106853	ENSG00000106853	TRUE
chr9_111623650_A_G_b38	-0.00424995	0.0157478	G	A	Gut microbiota abundance (genus Turicibacter id.2162)	ebi-a-GCST90017074	-0.252051	G	A	ENSG00000106853	ENSG00000106853	TRUE
chr9_111623839_A_G_b38	-0.0692374	0.0271736	G	A	Gut microbiota abundance (genus Turicibacter id.2162)	ebi-a-GCST90017074	-0.42507	G	A	ENSG00000106853	ENSG00000106853	TRUE
chr9_111624247_A_T_b38	-0.0676973	0.0271749	T	A	Gut microbiota abundance (genus Turicibacter id.2162)	ebi-a-GCST90017074	-0.42507	T	A	ENSG00000106853	ENSG00000106853	TRUE
chr9_111624319_C_T_b38	-0.0676973	0.0271749	T	C	Gut microbiota abundance (genus Turicibacter id.2162)	ebi-a-GCST90017074	-0.42507	T	C	ENSG00000106853	ENSG00000106853	TRUE
chr9_111624855_A_G_b38	-0.0215485	0.0151354	G	A	Gut microbiota abundance (genus Turicibacter id.2162)	ebi-a-GCST90017074	-0.369751	G	A	ENSG00000106853	ENSG00000106853	TRUE
chr9_111624986_C_T_b38	-0.068785	0.0271694	T	C	Gut microbiota abundance (genus Turicibacter id.2162)	ebi-a-GCST90017074	-0.42507	T	C	ENSG00000106853	ENSG00000106853	TRUE
chr9_111626027_T_C_b38	-0.0705087	0.0271863	C	T	Gut microbiota abundance (genus Turicibacter id.2162)	ebi-a-GCST90017074	-0.42507	C	T	ENSG00000106853	ENSG00000106853	TRUE
chr9_111627438_G_C_b38	-0.0227344	0.0166859	C	G	Gut microbiota abundance (genus Turicibacter id.2162)	ebi-a-GCST90017074	-0.288498	C	G	ENSG00000106853	ENSG00000106853	TRUE
chr9_111628467_G_A_b38	-0.0200297	0.0166508	A	G	Gut microbiota abundance (genus Turicibacter id.2162)	ebi-a-GCST90017074	-0.294444	A	G	ENSG00000106853	ENSG00000106853	TRUE

## Sheet: PCs
PC Ivs	beta.exposure	beta.outcome	se.outcome	effect_allele.exposure	other_allele.exposure	effect_allele.outcome	other_allele.outcome	exposure	id.exposure	outcome	id.outcome	mr_keep
PC1	2.7452	0.153221	0.0913072	A	C	A	C	ENSG00000106853	ENSG00000106853	Gut microbiota abundance (genus Turicibacter id.2162)	ebi-a-GCST90017074	TRUE
PC2	1.12059	0.126442	0.0843954	A	C	A	C	ENSG00000106853	ENSG00000106853	Gut microbiota abundance (genus Turicibacter id.2162)	ebi-a-GCST90017074	TRUE
PC3	-0.133793	0.0380769	0.0415767	A	C	A	C	ENSG00000106853	ENSG00000106853	Gut microbiota abundance (genus Turicibacter id.2162)	ebi-a-GCST90017074	TRUE
PC4	1.37862	0.229488	0.0613167	A	C	A	C	ENSG00000106853	ENSG00000106853	Gut microbiota abundance (genus Turicibacter id.2162)	ebi-a-GCST90017074	TRUE
PC5	-0.139926	0.0100138	0.0292134	A	C	A	C	ENSG00000106853	ENSG00000106853	Gut microbiota abundance (genus Turicibacter id.2162)	ebi-a-GCST90017074	TRUE
PC6	0.719624	0.117908	0.0411694	A	C	A	C	ENSG00000106853	ENSG00000106853	Gut microbiota abundance (genus Turicibacter id.2162)	ebi-a-GCST90017074	TRUE
