# Supplementary material for: Genetic and dietary determinants of gut microbiome-bile acid interactions in the BXD genetic reference population
Source: Nat Commun. 2025 Dec 18;17:956. doi: 10.1038/s41467-025-67680-x (PMC12848039; doi:10.1038/s41467-025-67680-x)
Supplement: Supplementary file 6 — Source Data [file 41467_2025_67680_MOESM6_ESM.xlsx]

## Sheet: Figure 1b (left)
Figure 1: Effects of HFD feeding on the composition of the cecal microbiome in the BXD mouse reference population.
Column description	Animal IDs	Strain name	Sex	Feeding diet	Body weight gained from 8 to 29 weeks of age
	id	strain	sex	diet	BW (gained)
	BXD1_CD_1	BXD1	male	CD	7.29
	BXD1_CD_2	BXD1	male	CD	4.36
	BXD1_CD_4	BXD1	male	CD	4.67
	BXD1_CD_5	BXD1	male	CD	5.78
	BXD1_HFD_1	BXD1	male	HFD	11.68
	BXD1_HFD_2	BXD1	male	HFD	23.05
	BXD1_HFD_3	BXD1	male	HFD	8.55
	BXD1_HFD_4	BXD1	male	HFD	11.81
	BXD1_HFD_5	BXD1	male	HFD	17.89
	BXD11_CD_1	BXD11	male	CD	14.55
	BXD11_CD_3	BXD11	male	CD	11.32
	BXD11_CD_4	BXD11	male	CD	7.32
	BXD11_CD_5	BXD11	male	CD	14.29
	BXD11_HFD_1	BXD11	male	HFD	32.01
	BXD11_HFD_2	BXD11	male	HFD	35.51
	BXD11_HFD_3	BXD11	male	HFD	29.64
	BXD12_CD_1	BXD12	male	CD	3.45
	BXD12_CD_3	BXD12	male	CD	8.53
	BXD12_CD_4	BXD12	male	CD	6.16
	BXD12_CD_5	BXD12	male	CD	4.78
	BXD12_HFD_1	BXD12	male	HFD	8.38
	BXD12_HFD_3	BXD12	male	HFD	7.5
	BXD12_HFD_4	BXD12	male	HFD	8.96
	BXD27_CD_1	BXD27	male	CD	16.04
	BXD27_CD_3	BXD27	male	CD	13.71
	BXD27_CD_4	BXD27	male	CD	14.38
	BXD27_HFD_1	BXD27	male	HFD	9.58
	BXD27_HFD_2	BXD27	male	HFD	16.56
	BXD27_HFD_3	BXD27	male	HFD	13.12
	BXD32_CD_1	BXD32	male	CD	8.11
	BXD32_CD_2	BXD32	male	CD	4.32
	BXD32_CD_3	BXD32	male	CD	6.42
	BXD32_CD_5	BXD32	male	CD	10.81
	BXD32_HFD_3	BXD32	male	HFD	22.07
	BXD32_HFD_4	BXD32	male	HFD	22.75
	BXD32_HFD_5	BXD32	male	HFD	22.37
	BXD34_CD_2	BXD34	male	CD	9.97
	BXD34_CD_3	BXD34	male	CD	10.42
	BXD34_CD_4	BXD34	male	CD	8.84
	BXD34_CD_5	BXD34	male	CD	10.57
	BXD34_HFD_1	BXD34	male	HFD	8.72
	BXD34_HFD_3	BXD34	male	HFD	-6.51
	BXD39_CD_1	BXD39	male	CD	11.2
	BXD39_CD_2	BXD39	male	CD	10.65
	BXD39_CD_3	BXD39	male	CD	17.38
	BXD39_CD_4	BXD39	male	CD	9.59
	BXD39_CD_5	BXD39	male	CD	18.03
	BXD39_HFD_1	BXD39	male	HFD	19.66
	BXD39_HFD_2	BXD39	male	HFD	20.91
	BXD39_HFD_3	BXD39	male	HFD	19.64
	BXD39_HFD_4	BXD39	male	HFD	21.35
	BXD39_HFD_5	BXD39	male	HFD	23.79
	BXD40_CD_1	BXD40	male	CD	4.75
	BXD40_CD_3	BXD40	male	CD	4.39
	BXD40_CD_4	BXD40	male	CD	4.71
	BXD40_CD_5	BXD40	male	CD	6.78
	BXD40_HFD_1	BXD40	male	HFD	24.2
	BXD40_HFD_2	BXD40	male	HFD	22.47
	BXD40_HFD_3	BXD40	male	HFD	26.95
	BXD40_HFD_4	BXD40	male	HFD	21.12
	BXD40_HFD_5	BXD40	male	HFD	26.29
	BXD43_CD_1	BXD43	male	CD	12.89
	BXD43_CD_2	BXD43	male	CD	8.83
	BXD43_CD_3	BXD43	male	CD	7.23
	BXD43_HFD_1	BXD43	male	HFD	34.32
	BXD43_HFD_2	BXD43	male	HFD	24.9
	BXD43_HFD_3	BXD43	male	HFD	33.18
	BXD43_HFD_4	BXD43	male	HFD	33.77
	BXD43_HFD_5	BXD43	male	HFD	22.85
	BXD45_CD_1	BXD45	male	CD	10.27
	BXD45_CD_3	BXD45	male	CD	10.75
	BXD45_CD_5	BXD45	male	CD	11.41
	BXD45_HFD_1	BXD45	male	HFD	25.5
	BXD45_HFD_2	BXD45	male	HFD	27.43
	BXD45_HFD_3	BXD45	male	HFD	23.03
	BXD45_HFD_4	BXD45	male	HFD	30.53
	BXD45_HFD_5	BXD45	male	HFD	25.04
	BXD48_CD_1	BXD48	male	CD	18.87
	BXD48_CD_2	BXD48	male	CD	7.03
	BXD48_CD_3	BXD48	male	CD	8.11
	BXD48_CD_4	BXD48	male	CD	7.47
	BXD48_CD_5	BXD48	male	CD	15.14
	BXD48_HFD_1	BXD48	male	HFD	28.2
	BXD48_HFD_2	BXD48	male	HFD	25.37
	BXD48_HFD_3	BXD48	male	HFD	22.56
	BXD48_HFD_4	BXD48	male	HFD	28.5
	BXD48_HFD_5	BXD48	male	HFD	28
	BXD48a_CD_2	BXD48a	male	CD	4.63
	BXD48a_CD_3	BXD48a	male	CD	11.56
	BXD48a_CD_4	BXD48a	male	CD	6.56
	BXD48a_CD_5	BXD48a	male	CD	4.82
	BXD48a_HFD_1	BXD48a	male	HFD	31.76
	BXD48a_HFD_2	BXD48a	male	HFD	25.63
	BXD48a_HFD_3	BXD48a	male	HFD	21.02
	BXD48a_HFD_4	BXD48a	male	HFD	29.61
	BXD48a_HFD_5	BXD48a	male	HFD	31.23
	BXD49_CD_2	BXD49	male	CD	5.92
	BXD49_CD_4	BXD49	male	CD	6.75
	BXD49_HFD_1	BXD49	male	HFD	19.53
	BXD49_HFD_3	BXD49	male	HFD	22.17
	BXD49_HFD_4	BXD49	male	HFD	18.97
	BXD51_CD_1	BXD51	male	CD	13.04
	BXD51_CD_2	BXD51	male	CD	10.99
	BXD51_CD_3	BXD51	male	CD	10.62
	BXD51_CD_5	BXD51	male	CD	10.97
	BXD51_HFD_2	BXD51	male	HFD	36.17
	BXD51_HFD_3	BXD51	male	HFD	40.5
	BXD51_HFD_4	BXD51	male	HFD	34.59
	BXD51_HFD_5	BXD51	male	HFD	34.16
	BXD55_CD_1	BXD55	male	CD	6.39
	BXD55_CD_2	BXD55	male	CD	4.23
	BXD55_CD_3	BXD55	male	CD	8.12
	BXD55_CD_4	BXD55	male	CD	4.77
	BXD55_CD_5	BXD55	male	CD	5.82
	BXD55_HFD_1	BXD55	male	HFD	18.36
	BXD55_HFD_2	BXD55	male	HFD	14.38
	BXD55_HFD_3	BXD55	male	HFD	23.67
	BXD55_HFD_4	BXD55	male	HFD	23.77
	BXD55_HFD_5	BXD55	male	HFD	22.29
	BXD6_CD_1	BXD6	male	CD	11.56
	BXD6_CD_2	BXD6	male	CD	3.19
	BXD6_CD_3	BXD6	male	CD	6.71
	BXD6_CD_4	BXD6	male	CD	5.07
	BXD6_CD_5	BXD6	male	CD	13.78
	BXD6_HFD_1	BXD6	male	HFD	26.96
	BXD6_HFD_2	BXD6	male	HFD	27.33
	BXD6_HFD_3	BXD6	male	HFD	30.11
	BXD6_HFD_4	BXD6	male	HFD	24.22
	BXD62_CD_1	BXD62	male	CD	9.6
	BXD62_CD_2	BXD62	male	CD	13.38
	BXD62_CD_3	BXD62	male	CD	12.92
	BXD62_CD_4	BXD62	male	CD	0.89
	BXD62_CD_5	BXD62	male	CD	7.3
	BXD62_HFD_2	BXD62	male	HFD	20.22
	BXD62_HFD_3	BXD62	male	HFD	22.45
	BXD62_HFD_4	BXD62	male	HFD	18.02
	BXD62_HFD_5	BXD62	male	HFD	23.56
	BXD64_CD_2	BXD64	male	CD	13.47
	BXD64_CD_4	BXD64	male	CD	15.42
	BXD64_CD_5	BXD64	male	CD	11.43
	BXD64_HFD_1	BXD64	male	HFD	17.68
	BXD64_HFD_2	BXD64	male	HFD	18.24
	BXD64_HFD_3	BXD64	male	HFD	20.65
	BXD64_HFD_4	BXD64	male	HFD	20.7
	BXD64_HFD_5	BXD64	male	HFD	21.85
	BXD66_CD_1	BXD66	male	CD	10.24
	BXD66_CD_2	BXD66	male	CD	15.76
	BXD66_CD_3	BXD66	male	CD	0.86
	BXD66_HFD_1	BXD66	male	HFD	18.13
	BXD66_HFD_2	BXD66	male	HFD	18.43
	BXD66_HFD_3	BXD66	male	HFD	17.91
	BXD66_HFD_4	BXD66	male	HFD	13.89
	BXD66_HFD_5	BXD66	male	HFD	21.49
	BXD67_CD_1	BXD67	male	CD	10.5
	BXD67_CD_3	BXD67	male	CD	9.71
	BXD67_CD_5	BXD67	male	CD	8.7
	BXD67_HFD_1	BXD67	male	HFD	31.17
	BXD67_HFD_2	BXD67	male	HFD	26.5
	BXD67_HFD_3	BXD67	male	HFD	27.13
	BXD67_HFD_4	BXD67	male	HFD	30.63
	BXD67_HFD_5	BXD67	male	HFD	30.47
	BXD69_CD_1	BXD69	male	CD	13.5
	BXD69_CD_2	BXD69	male	CD	13.76
	BXD69_CD_3	BXD69	male	CD	15.41
	BXD69_CD_4	BXD69	male	CD	11.08
	BXD69_CD_5	BXD69	male	CD	14.12
	BXD69_HFD_1	BXD69	male	HFD	7.63
	BXD69_HFD_2	BXD69	male	HFD	15.84
	BXD69_HFD_3	BXD69	male	HFD	13.17
	BXD69_HFD_5	BXD69	male	HFD	15.4
	BXD73_CD_1	BXD73	male	CD	7.68
	BXD73_CD_2	BXD73	male	CD	5.66
	BXD73_CD_3	BXD73	male	CD	4.7
	BXD73_CD_5	BXD73	male	CD	6.44
	BXD73_HFD_2	BXD73	male	HFD	20.92
	BXD73_HFD_4	BXD73	male	HFD	21.46
	BXD73_HFD_5	BXD73	male	HFD	18.88
	BXD75_CD_1	BXD75	male	CD	7.78
	BXD75_CD_2	BXD75	male	CD	8.06
	BXD75_CD_3	BXD75	male	CD	11.15
	BXD75_CD_4	BXD75	male	CD	13.42
	BXD75_CD_5	BXD75	male	CD	10.38
	BXD75_HFD_1	BXD75	male	HFD	24.58
	BXD75_HFD_2	BXD75	male	HFD	21.02
	BXD75_HFD_3	BXD75	male	HFD	26.51
	BXD75_HFD_4	BXD75	male	HFD	26.69
	BXD79_CD_1	BXD79	male	CD	14.31
	BXD79_CD_2	BXD79	male	CD	20
	BXD79_CD_3	BXD79	male	CD	10.97
	BXD79_CD_5	BXD79	male	CD	8.48
	BXD79_HFD_1	BXD79	male	HFD	29.9
	BXD79_HFD_2	BXD79	male	HFD	24.76
	BXD79_HFD_3	BXD79	male	HFD	21.35
	BXD79_HFD_4	BXD79	male	HFD	27.5
	BXD79_HFD_5	BXD79	male	HFD	26.07
	BXD8_CD_1	BXD8	male	CD	5.67
	BXD8_CD_2	BXD8	male	CD	5.33
	BXD8_CD_3	BXD8	male	CD	7.17
	BXD8_CD_4	BXD8	male	CD	4.55
	BXD8_CD_5	BXD8	male	CD	4.82
	BXD8_HFD_1	BXD8	male	HFD	7.01
	BXD8_HFD_3	BXD8	male	HFD	7.96
	BXD8_HFD_4	BXD8	male	HFD	7.59
	BXD81_CD_2	BXD81	male	CD	3.96
	BXD81_CD_3	BXD81	male	CD	1.64
	BXD81_CD_4	BXD81	male	CD	2.2
	BXD81_HFD_1	BXD81	male	HFD	24.93
	BXD81_HFD_2	BXD81	male	HFD	26.07
	BXD81_HFD_3	BXD81	male	HFD	24.3
	BXD81_HFD_4	BXD81	male	HFD	27.15
	BXD84_CD_1	BXD84	male	CD	11.9
	BXD84_CD_3	BXD84	male	CD	10.44
	BXD84_CD_4	BXD84	male	CD	10.32
	BXD84_CD_5	BXD84	male	CD	10.76
	BXD84_HFD_1	BXD84	male	HFD	35.42
	BXD84_HFD_2	BXD84	male	HFD	33.9
	BXD84_HFD_3	BXD84	male	HFD	29.67
	BXD84_HFD_5	BXD84	male	HFD	29.29
	BXD87_CD_1	BXD87	male	CD	6.57
	BXD87_CD_3	BXD87	male	CD	5.59
	BXD87_CD_4	BXD87	male	CD	5.13
	BXD87_CD_5	BXD87	male	CD	3.57
	BXD87_HFD_2	BXD87	male	HFD	13.17
	BXD87_HFD_4	BXD87	male	HFD	8.66
	BXD87_HFD_5	BXD87	male	HFD	7.62
	BXD89_CD_1	BXD89	male	CD	3.72
	BXD89_CD_2	BXD89	male	CD	3.8
	BXD89_CD_3	BXD89	male	CD	2.91
	BXD89_CD_4	BXD89	male	CD	5.06
	BXD89_CD_5	BXD89	male	CD	5.61
	BXD89_HFD_3	BXD89	male	HFD	13.66
	BXD89_HFD_4	BXD89	male	HFD	13.08
	BXD89_HFD_5	BXD89	male	HFD	15.16
	BXD90_CD_1	BXD90	male	CD	4.6
	BXD90_CD_2	BXD90	male	CD	2.43
	BXD90_CD_3	BXD90	male	CD	5.39
	BXD90_CD_4	BXD90	male	CD	3.48
	BXD90_CD_5	BXD90	male	CD	4.15
	BXD90_HFD_1	BXD90	male	HFD	32.26
	BXD90_HFD_3	BXD90	male	HFD	27.77
	BXD90_HFD_4	BXD90	male	HFD	28.85
	C57BL/6J_CD_1	C57BL/6J	male	CD	11.14
	C57BL/6J_CD_2	C57BL/6J	male	CD	6.52
	C57BL/6J_CD_3	C57BL/6J	male	CD	9.33
	C57BL/6J_CD_5	C57BL/6J	male	CD	12.48
	C57BL/6J_HFD_1	C57BL/6J	male	HFD	28.64
	C57BL/6J_HFD_2	C57BL/6J	male	HFD	29.72
	C57BL/6J_HFD_3	C57BL/6J	male	HFD	30.85
	C57BL/6J_HFD_4	C57BL/6J	male	HFD	32.54
	C57BL/6J_HFD_5	C57BL/6J	male	HFD	27.77
	DBA/2J_CD_1	DBA/2J	male	CD	4.33
	DBA/2J_CD_2	DBA/2J	male	CD	7.7
	DBA/2J_CD_3	DBA/2J	male	CD	2.88
	DBA/2J_CD_4	DBA/2J	male	CD	-0.18
	DBA/2J_CD_5	DBA/2J	male	CD	10.36
	DBA/2J_HFD_1	DBA/2J	male	HFD	22.55
	DBA/2J_HFD_3	DBA/2J	male	HFD	26.51
	DBA/2J_HFD_4	DBA/2J	male	HFD	27.09
	DBA/2J_HFD_5	DBA/2J	male	HFD	20.3

## Sheet: Figure 1b (right)
Figure 1: Effects of HFD feeding on the composition of the cecal microbiome in the BXD mouse reference population.
Column description	Animal IDs	Strain name	Sex	Feeding diet	Cecum weight measured at the end of the study
	id	strain	sex	diet	Cecum weight (g)
	BXD1_CD_1	BXD1	male	CD	0.3529
	BXD1_CD_2	BXD1	male	CD	0.3758
	BXD1_CD_4	BXD1	male	CD	0.3712
	BXD1_CD_5	BXD1	male	CD	0.3032
	BXD1_HFD_1	BXD1	male	HFD	0.18
	BXD1_HFD_2	BXD1	male	HFD	0.21
	BXD1_HFD_3	BXD1	male	HFD	0.17
	BXD1_HFD_4	BXD1	male	HFD	0.21
	BXD1_HFD_5	BXD1	male	HFD	0.19
	BXD11_CD_1	BXD11	male	CD	0.44
	BXD11_CD_3	BXD11	male	CD	0.45
	BXD11_CD_5	BXD11	male	CD	0.44
	BXD11_HFD_1	BXD11	male	HFD	0.224
	BXD11_HFD_2	BXD11	male	HFD	0.397
	BXD11_HFD_3	BXD11	male	HFD	0.235
	BXD12_CD_1	BXD12	male	CD	0.3709
	BXD12_CD_3	BXD12	male	CD	0.4521
	BXD12_CD_4	BXD12	male	CD	0.446
	BXD12_CD_5	BXD12	male	CD	0.3737
	BXD12_HFD_1	BXD12	male	HFD	0.184
	BXD12_HFD_2	BXD12	male	HFD	0.26
	BXD12_HFD_3	BXD12	male	HFD	0.233
	BXD12_HFD_4	BXD12	male	HFD	0.247
	BXD27_CD_1	BXD27	male	CD	0.41
	BXD27_CD_3	BXD27	male	CD	0.47
	BXD27_CD_4	BXD27	male	CD	0.48
	BXD27_CD_5	BXD27	male	CD	0.38
	BXD27_HFD_1	BXD27	male	HFD	0.241
	BXD27_HFD_2	BXD27	male	HFD	0.2792
	BXD27_HFD_3	BXD27	male	HFD	0.1979
	BXD27_HFD_4	BXD27	male	HFD	0.2268
	BXD27_HFD_5	BXD27	male	HFD	0.26
	BXD32_CD_1	BXD32	male	CD	0.33
	BXD32_CD_2	BXD32	male	CD	0.37
	BXD32_CD_3	BXD32	male	CD	0.31
	BXD32_CD_4	BXD32	male	CD	0.29
	BXD32_CD_5	BXD32	male	CD	0.39
	BXD32_HFD_2	BXD32	male	HFD	0.21
	BXD32_HFD_3	BXD32	male	HFD	0.18
	BXD32_HFD_4	BXD32	male	HFD	0.18
	BXD34_CD_2	BXD34	male	CD	0.5488
	BXD34_CD_3	BXD34	male	CD	0.5529
	BXD34_CD_4	BXD34	male	CD	0.557
	BXD34_HFD_1	BXD34	male	HFD	0.24
	BXD34_HFD_3	BXD34	male	HFD	0.23
	BXD34_HFD_4	BXD34	male	HFD	0.25
	BXD34_HFD_5	BXD34	male	HFD	0.23
	BXD39_CD_1	BXD39	male	CD	0.49
	BXD39_CD_2	BXD39	male	CD	0.52
	BXD39_CD_3	BXD39	male	CD	0.37
	BXD39_CD_4	BXD39	male	CD	0.44
	BXD39_CD_5	BXD39	male	CD	0.46
	BXD39_HFD_1	BXD39	male	HFD	0.2793
	BXD39_HFD_2	BXD39	male	HFD	0.2653
	BXD39_HFD_3	BXD39	male	HFD	0.2063
	BXD39_HFD_4	BXD39	male	HFD	0.2263
	BXD39_HFD_5	BXD39	male	HFD	0.2019
	BXD40_CD_1	BXD40	male	CD	0.4071
	BXD40_CD_2	BXD40	male	CD	0.4114
	BXD40_CD_3	BXD40	male	CD	0.521
	BXD40_CD_4	BXD40	male	CD	0.5668
	BXD40_CD_5	BXD40	male	CD	0.5629
	BXD40_HFD_1	BXD40	male	HFD	0.2397
	BXD40_HFD_2	BXD40	male	HFD	0.231
	BXD40_HFD_3	BXD40	male	HFD	0.2895
	BXD40_HFD_4	BXD40	male	HFD	0.2518
	BXD40_HFD_5	BXD40	male	HFD	0.2737
	BXD43_CD_1	BXD43	male	CD	0.5409
	BXD43_CD_2	BXD43	male	CD	0.4307
	BXD43_CD_3	BXD43	male	CD	0.31
	BXD43_HFD_2	BXD43	male	HFD	0.176
	BXD43_HFD_3	BXD43	male	HFD	0.19
	BXD43_HFD_4	BXD43	male	HFD	0.19
	BXD45_CD_1	BXD45	male	CD	0.35
	BXD45_CD_2	BXD45	male	CD	0.4
	BXD45_CD_3	BXD45	male	CD	0.33
	BXD45_CD_5	BXD45	male	CD	0.46
	BXD45_HFD_1	BXD45	male	HFD	0.19
	BXD45_HFD_2	BXD45	male	HFD	0.21
	BXD45_HFD_3	BXD45	male	HFD	0.2
	BXD45_HFD_4	BXD45	male	HFD	0.24
	BXD45_HFD_5	BXD45	male	HFD	0.17
	BXD48_CD_1	BXD48	male	CD	0.39
	BXD48_CD_2	BXD48	male	CD	0.4
	BXD48_CD_3	BXD48	male	CD	0.32
	BXD48_CD_4	BXD48	male	CD	0.26
	BXD48_CD_5	BXD48	male	CD	0.36
	BXD48_HFD_1	BXD48	male	HFD	0.1428
	BXD48_HFD_2	BXD48	male	HFD	0.1359
	BXD48_HFD_3	BXD48	male	HFD	0.1401
	BXD48a_CD_2	BXD48a	male	CD	0.446
	BXD48a_CD_3	BXD48a	male	CD	0.49
	BXD48a_CD_4	BXD48a	male	CD	0.43
	BXD48a_CD_5	BXD48a	male	CD	0.46
	BXD48a_HFD_1	BXD48a	male	HFD	0.2359
	BXD48a_HFD_2	BXD48a	male	HFD	0.2077
	BXD48a_HFD_3	BXD48a	male	HFD	0.18
	BXD48a_HFD_4	BXD48a	male	HFD	0.2622
	BXD48a_HFD_5	BXD48a	male	HFD	0.289
	BXD49_CD_1	BXD49	male	CD	0.6735
	BXD49_CD_2	BXD49	male	CD	0.6085
	BXD49_CD_3	BXD49	male	CD	0.5911
	BXD49_CD_4	BXD49	male	CD	0.5043
	BXD49_HFD_1	BXD49	male	HFD	0.1644
	BXD49_HFD_2	BXD49	male	HFD	0.288
	BXD49_HFD_3	BXD49	male	HFD	0.231
	BXD49_HFD_4	BXD49	male	HFD	0.2748
	BXD51_CD_1	BXD51	male	CD	0.28
	BXD51_CD_2	BXD51	male	CD	0.25
	BXD51_CD_3	BXD51	male	CD	0.33
	BXD51_CD_4	BXD51	male	CD	0.35
	BXD51_CD_5	BXD51	male	CD	0.32
	BXD51_HFD_1	BXD51	male	HFD	0.21
	BXD51_HFD_2	BXD51	male	HFD	0.22
	BXD51_HFD_3	BXD51	male	HFD	0.16
	BXD51_HFD_4	BXD51	male	HFD	0.15
	BXD51_HFD_5	BXD51	male	HFD	0.18
	BXD55_CD_1	BXD55	male	CD	0.4202
	BXD55_CD_2	BXD55	male	CD	0.4486
	BXD55_CD_3	BXD55	male	CD	0.4938
	BXD55_CD_4	BXD55	male	CD	0.4053
	BXD55_CD_5	BXD55	male	CD	0.4674
	BXD55_HFD_1	BXD55	male	HFD	0.2182
	BXD55_HFD_2	BXD55	male	HFD	0.2389
	BXD55_HFD_3	BXD55	male	HFD	0.2686
	BXD55_HFD_4	BXD55	male	HFD	0.2764
	BXD55_HFD_5	BXD55	male	HFD	0.2115
	BXD6_CD_1	BXD6	male	CD	0.789
	BXD6_CD_2	BXD6	male	CD	0.671
	BXD6_CD_3	BXD6	male	CD	0.8799
	BXD6_CD_4	BXD6	male	CD	0.9536
	BXD6_CD_5	BXD6	male	CD	1.1104
	BXD6_HFD_1	BXD6	male	HFD	0.28
	BXD6_HFD_2	BXD6	male	HFD	0.27
	BXD6_HFD_4	BXD6	male	HFD	0.28
	BXD6_HFD_5	BXD6	male	HFD	0.29
	BXD62_CD_1	BXD62	male	CD	0.2161
	BXD62_CD_2	BXD62	male	CD	0.2326
	BXD62_CD_3	BXD62	male	CD	0.3665
	BXD62_CD_4	BXD62	male	CD	0.2772
	BXD62_CD_5	BXD62	male	CD	0.3448
	BXD62_HFD_3	BXD62	male	HFD	0.243
	BXD62_HFD_4	BXD62	male	HFD	0.2399
	BXD62_HFD_5	BXD62	male	HFD	0.2524
	BXD64_CD_2	BXD64	male	CD	0.47
	BXD64_CD_4	BXD64	male	CD	0.46
	BXD64_CD_5	BXD64	male	CD	0.41
	BXD64_HFD_1	BXD64	male	HFD	0.21
	BXD64_HFD_2	BXD64	male	HFD	0.22
	BXD64_HFD_3	BXD64	male	HFD	0.23
	BXD64_HFD_4	BXD64	male	HFD	0.16
	BXD64_HFD_5	BXD64	male	HFD	0.19
	BXD66_CD_1	BXD66	male	CD	0.27
	BXD66_CD_3	BXD66	male	CD	0.27
	BXD66_CD_4	BXD66	male	CD	0.27
	BXD66_HFD_1	BXD66	male	HFD	0.17
	BXD66_HFD_2	BXD66	male	HFD	0.21
	BXD66_HFD_3	BXD66	male	HFD	0.21
	BXD66_HFD_4	BXD66	male	HFD	0.21
	BXD66_HFD_5	BXD66	male	HFD	0.25
	BXD67_CD_3	BXD67	male	CD	0.44
	BXD67_CD_4	BXD67	male	CD	0.47
	BXD67_CD_5	BXD67	male	CD	0.44
	BXD67_HFD_1	BXD67	male	HFD	0.21
	BXD67_HFD_2	BXD67	male	HFD	0.15
	BXD67_HFD_4	BXD67	male	HFD	0.21
	BXD67_HFD_5	BXD67	male	HFD	0.18
	BXD69_CD_1	BXD69	male	CD	0.4
	BXD69_CD_2	BXD69	male	CD	0.39
	BXD69_CD_3	BXD69	male	CD	0.31
	BXD69_CD_4	BXD69	male	CD	0.39
	BXD69_CD_5	BXD69	male	CD	0.23
	BXD69_HFD_1	BXD69	male	HFD	0.3
	BXD69_HFD_2	BXD69	male	HFD	0.23
	BXD69_HFD_3	BXD69	male	HFD	0.25
	BXD69_HFD_4	BXD69	male	HFD	0.31
	BXD69_HFD_5	BXD69	male	HFD	0.25
	BXD73_CD_1	BXD73	male	CD	0.36
	BXD73_CD_3	BXD73	male	CD	0.4546
	BXD73_CD_4	BXD73	male	CD	0.4157
	BXD73_CD_5	BXD73	male	CD	0.442
	BXD73_HFD_2	BXD73	male	HFD	0.1955
	BXD73_HFD_3	BXD73	male	HFD	0.1768
	BXD73_HFD_4	BXD73	male	HFD	0.2239
	BXD73_HFD_5	BXD73	male	HFD	0.2005
	BXD75_CD_2	BXD75	male	CD	0.39
	BXD75_CD_3	BXD75	male	CD	0.41
	BXD75_CD_5	BXD75	male	CD	0.4
	BXD75_HFD_1	BXD75	male	HFD	0.1658
	BXD75_HFD_2	BXD75	male	HFD	0.1815
	BXD75_HFD_3	BXD75	male	HFD	0.1983
	BXD75_HFD_4	BXD75	male	HFD	0.1323
	BXD79_CD_1	BXD79	male	CD	0.3208
	BXD79_CD_2	BXD79	male	CD	0.3518
	BXD79_CD_3	BXD79	male	CD	0.2752
	BXD79_CD_4	BXD79	male	CD	0.3768
	BXD79_CD_5	BXD79	male	CD	0.2869
	BXD79_HFD_2	BXD79	male	HFD	0.1949
	BXD79_HFD_3	BXD79	male	HFD	0.1904
	BXD79_HFD_4	BXD79	male	HFD	0.1717
	BXD8_CD_2	BXD8	male	CD	0.4
	BXD8_CD_3	BXD8	male	CD	0.38
	BXD8_CD_5	BXD8	male	CD	0.39
	BXD8_HFD_1	BXD8	male	HFD	0.1155
	BXD8_HFD_2	BXD8	male	HFD	0.1781
	BXD8_HFD_3	BXD8	male	HFD	0.1546
	BXD8_HFD_4	BXD8	male	HFD	0.1681
	BXD81_CD_2	BXD81	male	CD	0.3698
	BXD81_CD_3	BXD81	male	CD	0.3682
	BXD81_CD_4	BXD81	male	CD	0.3742
	BXD81_CD_5	BXD81	male	CD	0.3594
	BXD81_HFD_1	BXD81	male	HFD	0.1583
	BXD81_HFD_2	BXD81	male	HFD	0.1339
	BXD81_HFD_3	BXD81	male	HFD	0.1297
	BXD81_HFD_4	BXD81	male	HFD	0.1382
	BXD81_HFD_5	BXD81	male	HFD	0.1711
	BXD84_CD_1	BXD84	male	CD	0.54
	BXD84_CD_2	BXD84	male	CD	0.63
	BXD84_CD_3	BXD84	male	CD	0.4
	BXD84_CD_4	BXD84	male	CD	0.59
	BXD84_CD_5	BXD84	male	CD	0.41
	BXD84_HFD_2	BXD84	male	HFD	0.38
	BXD84_HFD_3	BXD84	male	HFD	0.28
	BXD84_HFD_4	BXD84	male	HFD	0.22
	BXD84_HFD_5	BXD84	male	HFD	0.25
	BXD87_CD_1	BXD87	male	CD	0.385
	BXD87_CD_2	BXD87	male	CD	0.445
	BXD87_CD_4	BXD87	male	CD	0.381
	BXD87_CD_5	BXD87	male	CD	0.417
	BXD87_HFD_1	BXD87	male	HFD	0.1802
	BXD87_HFD_2	BXD87	male	HFD	0.1319
	BXD87_HFD_3	BXD87	male	HFD	0.1654
	BXD87_HFD_4	BXD87	male	HFD	0.1501
	BXD87_HFD_5	BXD87	male	HFD	0.224
	BXD89_CD_1	BXD89	male	CD	0.45
	BXD89_CD_2	BXD89	male	CD	0.47
	BXD89_CD_3	BXD89	male	CD	0.41
	BXD89_CD_4	BXD89	male	CD	0.39
	BXD89_HFD_1	BXD89	male	HFD	0.221
	BXD89_HFD_2	BXD89	male	HFD	0.217
	BXD89_HFD_4	BXD89	male	HFD	0.206
	BXD89_HFD_5	BXD89	male	HFD	0.2041
	BXD90_CD_1	BXD90	male	CD	0.56
	BXD90_CD_2	BXD90	male	CD	0.47
	BXD90_CD_3	BXD90	male	CD	0.54
	BXD90_CD_4	BXD90	male	CD	0.42
	BXD90_HFD_1	BXD90	male	HFD	0.1768
	BXD90_HFD_3	BXD90	male	HFD	0.124
	BXD90_HFD_4	BXD90	male	HFD	0.1844
	C57BL/6J_CD_1	C57BL/6J	male	CD	0.4017
	C57BL/6J_CD_2	C57BL/6J	male	CD	0.4364
	C57BL/6J_CD_3	C57BL/6J	male	CD	0.392
	C57BL/6J_CD_4	C57BL/6J	male	CD	0.388
	C57BL/6J_CD_5	C57BL/6J	male	CD	0.4945
	C57BL/6J_HFD_1	C57BL/6J	male	HFD	0.2408
	C57BL/6J_HFD_2	C57BL/6J	male	HFD	0.2376
	C57BL/6J_HFD_3	C57BL/6J	male	HFD	0.1832
	C57BL/6J_HFD_4	C57BL/6J	male	HFD	0.2353
	C57BL/6J_HFD_5	C57BL/6J	male	HFD	0.2046
	DBA/2J_CD_1	DBA/2J	male	CD	0.27
	DBA/2J_CD_2	DBA/2J	male	CD	0.38
	DBA/2J_CD_3	DBA/2J	male	CD	0.34
	DBA/2J_CD_4	DBA/2J	male	CD	0.41
	DBA/2J_HFD_1	DBA/2J	male	HFD	0.13
	DBA/2J_HFD_2	DBA/2J	male	HFD	0.1028
	DBA/2J_HFD_3	DBA/2J	male	HFD	0.1571
	DBA/2J_HFD_4	DBA/2J	male	HFD	0.12

## Sheet: Figure 1c
Figure 1: Effects of HFD feeding on the composition of the cecal microbiome in the BXD mouse reference population.
Column description	Principal coordinate 1	Principal coordinate 2	Animal IDs	Strain name	Feeding diet
	Axis.1	Axis.2	id	strain	diet
	0.0214046	0.115615	BXD1.CD.1	BXD1	CD
	0.00241983	0.122274	BXD1.CD.5	BXD1	CD
	-0.14599	-0.161333	BXD1.HFD.1	BXD1	HFD
	-0.163892	-0.168531	BXD1.HFD.5	BXD1	HFD
	0.137684	0.102074	BXD11.CD.1	BXD11	CD
	0.156853	-0.194449	BXD11.HFD.1	BXD11	HFD
	0.265095	-0.0669035	BXD12.CD.1	BXD12	CD
	0.159538	-0.272696	BXD12.HFD.1	BXD12	HFD
	0.27232	-0.0388478	BXD27.CD.1	BXD27	CD
	0.150775	-0.190634	BXD27.HFD.1	BXD27	HFD
	0.103148	-0.261553	BXD27.HFD.5	BXD27	HFD
	0.119785	0.228348	BXD32.CD.1	BXD32	CD
	0.204356	0.156171	BXD32.CD.5	BXD32	CD
	-0.271388	-0.100485	BXD32.HFD.1	BXD32	HFD
	0.249337	0.0598626	BXD34.CD.1	BXD34	CD
	0.311673	0.102931	BXD34.CD.5	BXD34	CD
	0.122552	-0.289488	BXD34.HFD.1	BXD34	HFD
	0.125394	-0.277963	BXD34.HFD.5	BXD34	HFD
	0.255322	0.0502143	BXD39.CD.1	BXD39	CD
	0.291703	0.0753297	BXD39.CD.5	BXD39	CD
	0.117483	-0.29645	BXD39.HFD.1	BXD39	HFD
	0.128327	-0.308956	BXD39.HFD.5	BXD39	HFD
	0.301837	0.136311	BXD40.CD.1	BXD40	CD
	0.30838	0.176717	BXD40.CD.5	BXD40	CD
	0.126447	-0.17708	BXD40.HFD.1	BXD40	HFD
	0.131603	-0.221033	BXD40.HFD.5	BXD40	HFD
	0.162578	0.0705659	BXD43.CD.1	BXD43	CD
	0.0490874	-0.292061	BXD43.HFD.1	BXD43	HFD
	0.0705687	-0.239259	BXD43.HFD.5	BXD43	HFD
	0.0314776	0.206719	BXD45.CD.1	BXD45	CD
	-0.20011	-0.0990955	BXD45.HFD.1	BXD45	HFD
	0.084589	0.2486	BXD48.CD.1	BXD48	CD
	0.148761	0.0975497	BXD48a.CD.1	BXD48a	CD
	0.0163327	-0.104168	BXD48a.HFD.1	BXD48a	HFD
	0.0378858	0.246859	BXD49.CD.1	BXD49	CD
	-0.3792	0.0717473	BXD49.HFD.1	BXD49	HFD
	-0.145707	0.165214	BXD51.CD.1	BXD51	CD
	-0.393611	0.0484581	BXD51.HFD.1	BXD51	HFD
	-0.0424334	0.146889	BXD55.CD.1	BXD55	CD
	-0.416983	0.000124821	BXD55.HFD.1	BXD55	HFD
	0.181848	-0.0247528	BXD6.CD.1	BXD6	CD
	0.0815435	-0.377684	BXD6.HFD.1	BXD6	HFD
	0.0546625	-0.151022	BXD6.HFD.5	BXD6	HFD
	-0.185794	0.291539	BXD62.CD.1	BXD62	CD
	-0.370377	0.00153304	BXD62.HFD.1	BXD62	HFD
	-0.0187199	-0.175476	BXD64.HFD.1	BXD64	HFD
	-0.141586	0.315728	BXD66.CD.1.1	BXD66	CD
	-0.0864896	0.271094	BXD66.CD.1.2	BXD66	CD
	-0.369988	0.087029	BXD66.HFD.1.1	BXD66	HFD
	-0.314256	0.0549403	BXD66.HFD.1.2	BXD66	HFD
	0.105236	0.253977	BXD67.CD.1	BXD67	CD
	-0.0349126	-0.0837108	BXD67.HFD.1	BXD67	HFD
	0.183174	0.254483	BXD69.CD.1	BXD69	CD
	-0.0870946	-0.0167408	BXD69.HFD.1	BXD69	HFD
	0.129944	0.234993	BXD73.CD.1	BXD73	CD
	0.0975319	0.154722	BXD75.CD.1	BXD75	CD
	0.277786	0.0604746	BXD79.CD.1	BXD79	CD
	0.0566903	-0.292308	BXD79.HFD.1	BXD79	HFD
	0.240629	-0.0155657	BXD8.CD.1	BXD8	CD
	0.255751	-0.0342469	BXD8.CD.5	BXD8	CD
	0.125128	-0.351318	BXD8.HFD.1	BXD8	HFD
	0.146946	0.0833619	BXD81.CD.1	BXD81	CD
	-0.00684588	-0.150847	BXD81.HFD.1	BXD81	HFD
	0.178199	0.19068	BXD84.CD.1	BXD84	CD
	-0.10656	-0.0554465	BXD84.HFD.1	BXD84	HFD
	0.253444	0.0857176	BXD87.CD.1	BXD87	CD
	0.0898395	-0.202376	BXD87.HFD.1	BXD87	HFD
	-0.0116432	0.200532	BXD89.CD.1	BXD89	CD
	-0.182388	-0.114119	BXD89.HFD.1	BXD89	HFD
	0.163391	0.125301	BXD90.CD.1	BXD90	CD
	0.0665392	-0.15825	BXD90.HFD.1	BXD90	HFD
	-0.107514	0.130687	C57BL6J.CD.1	C57BL6J	CD
	-0.315117	-0.0217017	C57BL6J.HFD.1	C57BL6J	HFD
	-0.140343	0.201394	DBA2J.CD.1	DBA2J	CD
	-0.344702	-0.0256677	DBA2J.HFD.1	DBA2J	HFD
	0.0245079	0.111515	BXD1.CD.2	BXD1	CD
	-0.145775	-0.201817	BXD1.HFD.2	BXD1	HFD
	0.247766	0.102661	BXD11.CD.2	BXD11	CD
	0.165799	-0.137541	BXD11.HFD.2	BXD11	HFD
	0.266215	-0.0668021	BXD12.CD.2	BXD12	CD
	0.142663	-0.27639	BXD12.HFD.2	BXD12	HFD
	0.273277	-0.00977091	BXD27.CD.2	BXD27	CD
	0.143326	-0.13417	BXD27.HFD.2	BXD27	HFD
	0.101392	0.170987	BXD32.CD.2	BXD32	CD
	-0.272458	-0.0985766	BXD32.HFD.2	BXD32	HFD
	0.272242	0.0334077	BXD34.CD.2	BXD34	CD
	0.281338	0.0981809	BXD39.CD.2	BXD39	CD
	0.141727	-0.301931	BXD39.HFD.2	BXD39	HFD
	0.123521	-0.171479	BXD40.HFD.2	BXD40	HFD
	0.300521	0.174987	BXD40.CD.2	BXD40	CD
	0.193577	0.0536908	BXD43.CD.2	BXD43	CD
	0.0640445	-0.230848	BXD43.HFD.2	BXD43	HFD
	0.056832	0.214645	BXD45.CD.2	BXD45	CD
	0.0242349	0.231977	BXD45.CD.5	BXD45	CD
	-0.165784	-0.105932	BXD45.HFD.2	BXD45	HFD
	-0.197098	-0.136499	BXD45.HFD.5	BXD45	HFD
	0.0961811	0.271136	BXD48.CD.2	BXD48	CD
	0.0487609	0.257803	BXD48.CD.5	BXD48	CD
	-0.134871	0.0128641	BXD48.HFD.2	BXD48	HFD
	-0.165456	-0.0533278	BXD48.HFD.5	BXD48	HFD
	0.171244	0.203806	BXD48a.CD.2	BXD48a	CD
	0.0168187	-0.0854948	BXD48a.HFD.2	BXD48a	HFD
	0.00534418	-0.102898	BXD48a.HFD.5	BXD48a	HFD
	0.043871	0.248524	BXD49.CD.2	BXD49	CD
	-0.399944	0.0796761	BXD49.HFD.2	BXD49	HFD
	-0.275497	0.0705291	BXD49.HFD.5	BXD49	HFD
	-0.115057	0.172319	BXD51.CD.2	BXD51	CD
	-0.149472	0.185445	BXD51.CD.5	BXD51	CD
	-0.408698	0.0197605	BXD51.HFD.2	BXD51	HFD
	-0.391893	0.0435412	BXD51.HFD.5	BXD51	HFD
	-0.00266879	0.146392	BXD55.CD.2	BXD55	CD
	0.0402884	0.124038	BXD55.CD.5	BXD55	CD
	-0.418757	-0.00798068	BXD55.HFD.2	BXD55	HFD
	-0.385397	-0.0195201	BXD55.HFD.5	BXD55	HFD
	0.171922	-0.0361656	BXD6.CD.2	BXD6	CD
	0.0739878	-0.335525	BXD6.HFD.2	BXD6	HFD
	-0.174128	0.277225	BXD62.CD.2	BXD62	CD
	-0.0202661	0.282442	BXD62.CD.5	BXD62	CD
	-0.297275	0.0257641	BXD62.HFD.2	BXD62	HFD
	-0.332712	0.0276832	BXD62.HFD.5	BXD62	HFD
	0.158355	0.0689304	BXD64.CD.2	BXD64	CD
	-0.00379398	-0.139489	BXD64.HFD.2	BXD64	HFD
	-0.163545	0.286427	BXD66.CD.2.1	BXD66	CD
	-0.362488	0.0803217	BXD66.HFD.2.1	BXD66	HFD
	-0.324027	0.0628129	BXD66.HFD.2.2	BXD66	HFD
	0.0961572	0.294454	BXD67.CD.2	BXD67	CD
	-0.0566543	-0.0823274	BXD67.HFD.2	BXD67	HFD
	0.186581	0.269902	BXD69.CD.2	BXD69	CD
	-0.0753375	-0.0442018	BXD69.HFD.2	BXD69	HFD
	-0.199527	-0.162371	BXD73.HFD.2	BXD73	HFD
	0.099	0.142961	BXD75.CD.2	BXD75	CD
	0.264791	0.0621068	BXD79.CD.2	BXD79	CD
	0.0489317	-0.312691	BXD79.HFD.2	BXD79	HFD
	0.11187	-0.376302	BXD8.HFD.2	BXD8	HFD
	0.151904	0.0748777	BXD81.CD.2	BXD81	CD
	0.0188321	-0.17542	BXD81.HFD.2	BXD81	HFD
	0.16845	0.177642	BXD84.CD.2	BXD84	CD
	-0.135563	-0.0592545	BXD84.HFD.2	BXD84	HFD
	0.191194	0.0261981	BXD87.CD.2	BXD87	CD
	0.075047	-0.175619	BXD87.HFD.2	BXD87	HFD
	0.0561822	0.134318	BXD89.CD.2	BXD89	CD
	-0.201482	-0.0792533	BXD89.HFD.2	BXD89	HFD
	0.188604	0.167964	BXD90.CD.2	BXD90	CD
	0.0346982	-0.189939	BXD90.HFD.2	BXD90	HFD
	-0.0978306	0.113849	C57BL6J.CD.2	C57BL6J	CD
	-0.285101	0.0123197	C57BL6J.HFD.2	C57BL6J	HFD
	-0.0908552	0.220316	DBA2J.CD.2	DBA2J	CD
	-0.362017	-0.0573285	DBA2J.HFD.2	DBA2J	HFD
	-0.193358	-0.167977	BXD1.HFD.3	BXD1	HFD
	0.232235	0.0687808	BXD11.CD.3	BXD11	CD
	0.16016	-0.0913558	BXD11.HFD.3	BXD11	HFD
	0.260417	-0.117373	BXD12.CD.3	BXD12	CD
	0.144375	-0.283842	BXD12.HFD.3	BXD12	HFD
	0.274854	-0.0193771	BXD27.CD.3	BXD27	CD
	0.160471	-0.159954	BXD27.HFD.3	BXD27	HFD
	0.0414985	0.20173	BXD32.CD.3	BXD32	CD
	-0.290064	-0.091939	BXD32.HFD.3	BXD32	HFD
	0.291355	0.0794093	BXD34.CD.3	BXD34	CD
	0.124296	-0.270677	BXD34.HFD.3	BXD34	HFD
	0.255021	0.0487335	BXD39.CD.3	BXD39	CD
	0.122836	-0.272357	BXD39.HFD.3	BXD39	HFD
	0.290672	0.138419	BXD40.CD.3	BXD40	CD
	0.156161	-0.0328223	BXD43.CD.3	BXD43	CD
	0.0659135	-0.315139	BXD43.HFD.3	BXD43	HFD
	-0.00428672	0.160431	BXD45.CD.3	BXD45	CD
	-0.200152	-0.132225	BXD45.HFD.3	BXD45	HFD
	0.0493833	0.256961	BXD48.CD.3	BXD48	CD
	-0.16039	-0.0422337	BXD48.HFD.3	BXD48	HFD
	0.169235	0.110404	BXD48a.CD.3	BXD48a	CD
	0.0340224	-0.0735859	BXD48a.HFD.3	BXD48a	HFD
	-0.0477787	0.201878	BXD49.CD.3	BXD49	CD
	-0.377519	0.112197	BXD49.HFD.3	BXD49	HFD
	-0.204853	0.0974886	BXD51.CD.3	BXD51	CD
	-0.259076	-0.0489612	BXD51.HFD.3	BXD51	HFD
	-0.0790639	0.101012	BXD55.CD.3	BXD55	CD
	-0.268022	-0.148381	BXD55.HFD.3	BXD55	HFD
	0.137019	-0.104754	BXD6.CD.3	BXD6	CD
	0.041951	-0.367613	BXD6.HFD.3	BXD6	HFD
	-0.150995	0.273424	BXD62.CD.3	BXD62	CD
	-0.427846	0.0118718	BXD62.HFD.3	BXD62	HFD
	0.128832	-0.0691003	BXD64.CD.5	BXD64	CD
	-0.00351994	-0.186287	BXD64.HFD.3	BXD64	HFD
	-0.0072281	-0.240779	BXD64.HFD.5	BXD64	HFD
	-0.262719	0.255399	BXD66.CD.3.1	BXD66	CD
	-0.188109	0.275278	BXD66.CD.5.1	BXD66	CD
	-0.40592	0.0792147	BXD66.HFD.3.1	BXD66	HFD
	-0.267694	-0.0242229	BXD66.HFD.3.2	BXD66	HFD
	-0.392524	0.0589783	BXD66.HFD.5.1	BXD66	HFD
	0.120547	0.19743	BXD67.CD.3	BXD67	CD
	-0.080843	-0.11619	BXD67.HFD.3	BXD67	HFD
	-0.101027	-0.0197267	BXD67.HFD.5	BXD67	HFD
	0.241384	0.25021	BXD69.CD.3	BXD69	CD
	0.240208	0.160552	BXD69.CD.5	BXD69	CD
	-0.0121938	-0.137938	BXD69.HFD.3	BXD69	HFD
	-0.0102155	-0.165636	BXD69.HFD.5	BXD69	HFD
	-0.0161828	0.124521	BXD73.CD.5	BXD73	CD
	-0.219261	-0.170979	BXD73.HFD.3	BXD73	HFD
	-0.210797	-0.200217	BXD73.HFD.5	BXD73	HFD
	0.0715694	0.0872901	BXD75.CD.3	BXD75	CD
	0.0567302	0.0647759	BXD75.CD.5	BXD75	CD
	0.264696	0.0720681	BXD79.CD.3	BXD79	CD
	0.0576051	-0.306608	BXD79.HFD.3	BXD79	HFD
	0.184688	-0.0788558	BXD8.CD.3	BXD8	CD
	0.139416	-0.330281	BXD8.HFD.3	BXD8	HFD
	0.10136	0.0519143	BXD81.CD.3	BXD81	CD
	-0.00255385	-0.160198	BXD81.HFD.3	BXD81	HFD
	0.117751	0.219349	BXD84.CD.3	BXD84	CD
	-0.139897	-0.132078	BXD84.HFD.3	BXD84	HFD
	0.17248	0.0312827	BXD87.CD.3	BXD87	CD
	0.0652589	-0.179062	BXD87.HFD.3	BXD87	HFD
	0.131287	0.0275839	BXD89.CD.3	BXD89	CD
	-0.023104	-0.208236	BXD89.HFD.3	BXD89	HFD
	0.152043	0.111012	BXD90.CD.3	BXD90	CD
	0.0530437	-0.203049	BXD90.HFD.3	BXD90	HFD
	-0.140568	0.089962	C57BL6J.CD.3	C57BL6J	CD
	-0.304134	-0.0396522	C57BL6J.HFD.3	C57BL6J	HFD
	-0.188873	0.228733	DBA2J.CD.3	DBA2J	CD
	-0.319794	-0.115818	DBA2J.HFD.3	DBA2J	HFD
	-0.000279752	0.152838	BXD1.CD.4	BXD1	CD
	-0.152707	-0.156041	BXD1.HFD.4	BXD1	HFD
	0.239263	0.104845	BXD11.CD.4	BXD11	CD
	0.266984	-0.0837435	BXD12.CD.4	BXD12	CD
	0.15327	-0.302398	BXD12.HFD.4	BXD12	HFD
	0.264763	-0.000955513	BXD27.CD.4	BXD27	CD
	0.157745	-0.175819	BXD27.HFD.4	BXD27	HFD
	0.15064	0.185363	BXD32.CD.4	BXD32	CD
	-0.26292	-0.10733	BXD32.HFD.4	BXD32	HFD
	0.318625	0.114954	BXD34.CD.4	BXD34	CD
	0.130097	-0.236675	BXD34.HFD.4	BXD34	HFD
	0.273581	0.0483427	BXD39.CD.4	BXD39	CD
	0.13283	-0.27316	BXD39.HFD.4	BXD39	HFD
	0.288412	0.1408	BXD40.CD.4	BXD40	CD
	0.100468	-0.2095	BXD40.HFD.4	BXD40	HFD
	0.0422655	-0.273127	BXD43.HFD.4	BXD43	HFD
	-0.22977	-0.128543	BXD45.HFD.4	BXD45	HFD
	0.0983806	0.26745	BXD48.CD.4	BXD48	CD
	-0.169614	-0.0602064	BXD48.HFD.4	BXD48	HFD
	0.207978	0.250041	BXD48a.CD.4	BXD48a	CD
	0.0290845	-0.0733868	BXD48a.HFD.4	BXD48a	HFD
	-0.00493124	0.274508	BXD49.CD.4	BXD49	CD
	-0.380844	0.0875572	BXD49.HFD.4	BXD49	HFD
	-0.0517631	0.132564	BXD51.CD.4	BXD51	CD
	-0.333549	0.0463147	BXD51.HFD.4	BXD51	HFD
	-0.0491176	0.206686	BXD55.CD.4	BXD55	CD
	-0.424879	-0.0405388	BXD55.HFD.4	BXD55	HFD
	0.183047	-0.122201	BXD6.CD.4	BXD6	CD
	0.0618937	-0.154431	BXD6.HFD.4	BXD6	HFD
	-0.213963	0.233523	BXD62.CD.4	BXD62	CD
	-0.41117	0.035921	BXD62.HFD.4	BXD62	HFD
	0.175143	0.0729032	BXD64.CD.4	BXD64	CD
	-0.0187565	-0.186621	BXD64.HFD.4	BXD64	HFD
	-0.221987	0.293285	BXD66.CD.4.1	BXD66	CD
	-0.15632	0.270573	BXD66.CD.4.2	BXD66	CD
	-0.307829	0.0154117	BXD66.HFD.4.1	BXD66	HFD
	0.126969	0.284286	BXD67.CD.4	BXD67	CD
	-0.0803486	-0.0321405	BXD67.HFD.4	BXD67	HFD
	0.216305	0.249464	BXD69.CD.4	BXD69	CD
	-0.0657396	-0.0235465	BXD69.HFD.4	BXD69	HFD
	0.122426	0.235825	BXD73.CD.4	BXD73	CD
	-0.202786	-0.181883	BXD73.HFD.4	BXD73	HFD
	0.140431	0.180381	BXD75.CD.4	BXD75	CD
	-0.0530278	-0.127595	BXD75.HFD.1	BXD75	HFD
	-0.0406508	-0.146243	BXD75.HFD.2	BXD75	HFD
	-0.0411912	-0.113369	BXD75.HFD.3	BXD75	HFD
	-0.0695081	-0.103638	BXD75.HFD.4	BXD75	HFD
	0.283569	0.0666555	BXD79.CD.4	BXD79	CD
	0.243682	0.0748365	BXD79.CD.5	BXD79	CD
	0.0365453	-0.302599	BXD79.HFD.4	BXD79	HFD
	0.0423367	-0.316301	BXD79.HFD.5	BXD79	HFD
	0.270842	-0.00824149	BXD8.CD.4	BXD8	CD
	0.136304	-0.333813	BXD8.HFD.4	BXD8	HFD
	0.171203	0.0845862	BXD81.CD.4	BXD81	CD
	0.0111231	-0.143298	BXD81.HFD.4	BXD81	HFD
	0.00387435	-0.112613	BXD81.HFD.5	BXD81	HFD
	0.172068	0.215126	BXD84.CD.4	BXD84	CD
	0.192371	0.188134	BXD84.CD.5	BXD84	CD
	-0.111146	-0.0839018	BXD84.HFD.4	BXD84	HFD
	-0.1898	-0.0553883	BXD84.HFD.5	BXD84	HFD
	0.194995	0.0626622	BXD87.CD.5	BXD87	CD
	0.0987406	-0.170194	BXD87.HFD.4	BXD87	HFD
	0.103096	-0.18455	BXD87.HFD.5	BXD87	HFD
	-0.0209889	0.188089	BXD89.CD.4	BXD89	CD
	0.00441575	0.189593	BXD89.CD.5	BXD89	CD
	-0.176649	-0.0990499	BXD89.HFD.4	BXD89	HFD
	-0.189571	-0.0600383	BXD89.HFD.5	BXD89	HFD
	0.180348	0.123185	BXD90.CD.4	BXD90	CD
	0.136489	0.0768431	BXD90.CD.5	BXD90	CD
	-0.119101	0.102112	C57BL6J.CD.4	C57BL6J	CD
	-0.1448	0.105965	C57BL6J.CD.5	C57BL6J	CD
	-0.296299	0.0132547	C57BL6J.HFD.4	C57BL6J	HFD
	-0.276295	0.00386963	C57BL6J.HFD.5	C57BL6J	HFD
	-0.147045	0.173753	DBA2J.CD.4	DBA2J	CD
	-0.0857141	0.217995	DBA2J.CD.5	DBA2J	CD
	-0.343701	-0.0723733	DBA2J.HFD.4	DBA2J	HFD
	-0.367974	-0.0219299	DBA2J.HFD.5	DBA2J	HFD

## Sheet: Figure 1d (Richness)
Figure 1: Effects of HFD feeding on the composition of the cecal microbiome in the BXD mouse reference population.
Column description	Animal IDs	Strain name	Feeding diet	The number of observed bacteria within a sample
	id	strain	diet	Richness
	BXD1.CD.1	BXD1	CD	206
	BXD1.CD.5	BXD1	CD	212
	BXD1.HFD.1	BXD1	HFD	158
	BXD1.HFD.5	BXD1	HFD	217
	BXD11.CD.1	BXD11	CD	139
	BXD11.HFD.1	BXD11	HFD	124
	BXD12.CD.1	BXD12	CD	158
	BXD12.HFD.1	BXD12	HFD	115
	BXD27.CD.1	BXD27	CD	186
	BXD27.HFD.1	BXD27	HFD	111
	BXD27.HFD.5	BXD27	HFD	106
	BXD32.CD.1	BXD32	CD	276
	BXD32.CD.5	BXD32	CD	280
	BXD32.HFD.1	BXD32	HFD	105
	BXD34.CD.1	BXD34	CD	197
	BXD34.CD.5	BXD34	CD	221
	BXD34.HFD.1	BXD34	HFD	116
	BXD34.HFD.5	BXD34	HFD	88
	BXD39.CD.1	BXD39	CD	195
	BXD39.CD.5	BXD39	CD	195
	BXD39.HFD.1	BXD39	HFD	171
	BXD39.HFD.5	BXD39	HFD	121
	BXD40.CD.1	BXD40	CD	240
	BXD40.CD.5	BXD40	CD	165
	BXD40.HFD.1	BXD40	HFD	85
	BXD40.HFD.5	BXD40	HFD	139
	BXD43.CD.1	BXD43	CD	265
	BXD43.HFD.1	BXD43	HFD	146
	BXD43.HFD.5	BXD43	HFD	118
	BXD45.CD.1	BXD45	CD	217
	BXD45.HFD.1	BXD45	HFD	146
	BXD48.CD.1	BXD48	CD	257
	BXD48a.CD.1	BXD48a	CD	197
	BXD48a.HFD.1	BXD48a	HFD	178
	BXD49.CD.1	BXD49	CD	243
	BXD49.HFD.1	BXD49	HFD	134
	BXD51.CD.1	BXD51	CD	219
	BXD51.HFD.1	BXD51	HFD	100
	BXD55.CD.1	BXD55	CD	276
	BXD55.HFD.1	BXD55	HFD	107
	BXD6.CD.1	BXD6	CD	57
	BXD6.HFD.1	BXD6	HFD	99
	BXD6.HFD.5	BXD6	HFD	141
	BXD62.CD.1	BXD62	CD	181
	BXD62.HFD.1	BXD62	HFD	131
	BXD64.HFD.1	BXD64	HFD	94
	BXD66.CD.1.1	BXD66	CD	161
	BXD66.CD.1.2	BXD66	CD	175
	BXD66.HFD.1.1	BXD66	HFD	96
	BXD66.HFD.1.2	BXD66	HFD	123
	BXD67.CD.1	BXD67	CD	253
	BXD67.HFD.1	BXD67	HFD	150
	BXD69.CD.1	BXD69	CD	188
	BXD69.HFD.1	BXD69	HFD	141
	BXD73.CD.1	BXD73	CD	264
	BXD75.CD.1	BXD75	CD	248
	BXD79.CD.1	BXD79	CD	139
	BXD79.HFD.1	BXD79	HFD	99
	BXD8.CD.1	BXD8	CD	195
	BXD8.CD.5	BXD8	CD	214
	BXD8.HFD.1	BXD8	HFD	103
	BXD81.CD.1	BXD81	CD	304
	BXD81.HFD.1	BXD81	HFD	141
	BXD84.CD.1	BXD84	CD	284
	BXD84.HFD.1	BXD84	HFD	174
	BXD87.CD.1	BXD87	CD	175
	BXD87.HFD.1	BXD87	HFD	142
	BXD89.CD.1	BXD89	CD	207
	BXD89.HFD.1	BXD89	HFD	129
	BXD90.CD.1	BXD90	CD	183
	BXD90.HFD.1	BXD90	HFD	138
	C57BL6J.CD.1	C57BL6J	CD	267
	C57BL6J.HFD.1	C57BL6J	HFD	97
	DBA2J.CD.1	DBA2J	CD	209
	DBA2J.HFD.1	DBA2J	HFD	143
	BXD1.CD.2	BXD1	CD	224
	BXD1.HFD.2	BXD1	HFD	139
	BXD11.CD.2	BXD11	CD	144
	BXD11.HFD.2	BXD11	HFD	70
	BXD12.CD.2	BXD12	CD	178
	BXD12.HFD.2	BXD12	HFD	78
	BXD27.CD.2	BXD27	CD	213
	BXD27.HFD.2	BXD27	HFD	121
	BXD32.CD.2	BXD32	CD	405
	BXD32.HFD.2	BXD32	HFD	120
	BXD34.CD.2	BXD34	CD	197
	BXD39.CD.2	BXD39	CD	211
	BXD39.HFD.2	BXD39	HFD	127
	BXD40.HFD.2	BXD40	HFD	140
	BXD40.CD.2	BXD40	CD	197
	BXD43.CD.2	BXD43	CD	284
	BXD43.HFD.2	BXD43	HFD	97
	BXD45.CD.2	BXD45	CD	200
	BXD45.CD.5	BXD45	CD	183
	BXD45.HFD.2	BXD45	HFD	155
	BXD45.HFD.5	BXD45	HFD	146
	BXD48.CD.2	BXD48	CD	215
	BXD48.CD.5	BXD48	CD	261
	BXD48.HFD.2	BXD48	HFD	127
	BXD48.HFD.5	BXD48	HFD	132
	BXD48a.CD.2	BXD48a	CD	268
	BXD48a.HFD.2	BXD48a	HFD	156
	BXD48a.HFD.5	BXD48a	HFD	121
	BXD49.CD.2	BXD49	CD	315
	BXD49.HFD.2	BXD49	HFD	121
	BXD49.HFD.5	BXD49	HFD	75
	BXD51.CD.2	BXD51	CD	219
	BXD51.CD.5	BXD51	CD	214
	BXD51.HFD.2	BXD51	HFD	111
	BXD51.HFD.5	BXD51	HFD	123
	BXD55.CD.2	BXD55	CD	269
	BXD55.CD.5	BXD55	CD	317
	BXD55.HFD.2	BXD55	HFD	125
	BXD55.HFD.5	BXD55	HFD	154
	BXD6.CD.2	BXD6	CD	59
	BXD6.HFD.2	BXD6	HFD	177
	BXD62.CD.2	BXD62	CD	206
	BXD62.CD.5	BXD62	CD	257
	BXD62.HFD.2	BXD62	HFD	142
	BXD62.HFD.5	BXD62	HFD	139
	BXD64.CD.2	BXD64	CD	203
	BXD64.HFD.2	BXD64	HFD	120
	BXD66.CD.2.1	BXD66	CD	102
	BXD66.HFD.2.1	BXD66	HFD	121
	BXD66.HFD.2.2	BXD66	HFD	114
	BXD67.CD.2	BXD67	CD	266
	BXD67.HFD.2	BXD67	HFD	173
	BXD69.CD.2	BXD69	CD	211
	BXD69.HFD.2	BXD69	HFD	141
	BXD73.HFD.2	BXD73	HFD	97
	BXD75.CD.2	BXD75	CD	234
	BXD79.CD.2	BXD79	CD	165
	BXD79.HFD.2	BXD79	HFD	85
	BXD8.HFD.2	BXD8	HFD	95
	BXD81.CD.2	BXD81	CD	351
	BXD81.HFD.2	BXD81	HFD	77
	BXD84.CD.2	BXD84	CD	290
	BXD84.HFD.2	BXD84	HFD	202
	BXD87.CD.2	BXD87	CD	262
	BXD87.HFD.2	BXD87	HFD	202
	BXD89.CD.2	BXD89	CD	208
	BXD89.HFD.2	BXD89	HFD	139
	BXD90.CD.2	BXD90	CD	296
	BXD90.HFD.2	BXD90	HFD	165
	C57BL6J.CD.2	C57BL6J	CD	244
	C57BL6J.HFD.2	C57BL6J	HFD	190
	DBA2J.CD.2	DBA2J	CD	254
	DBA2J.HFD.2	DBA2J	HFD	111
	BXD1.HFD.3	BXD1	HFD	84
	BXD11.CD.3	BXD11	CD	48
	BXD11.HFD.3	BXD11	HFD	44
	BXD12.CD.3	BXD12	CD	59
	BXD12.HFD.3	BXD12	HFD	33
	BXD27.CD.3	BXD27	CD	64
	BXD27.HFD.3	BXD27	HFD	63
	BXD32.CD.3	BXD32	CD	130
	BXD32.HFD.3	BXD32	HFD	48
	BXD34.CD.3	BXD34	CD	85
	BXD34.HFD.3	BXD34	HFD	37
	BXD39.CD.3	BXD39	CD	83
	BXD39.HFD.3	BXD39	HFD	37
	BXD40.CD.3	BXD40	CD	59
	BXD43.CD.3	BXD43	CD	64
	BXD43.HFD.3	BXD43	HFD	29
	BXD45.CD.3	BXD45	CD	83
	BXD45.HFD.3	BXD45	HFD	35
	BXD48.CD.3	BXD48	CD	88
	BXD48.HFD.3	BXD48	HFD	33
	BXD48a.CD.3	BXD48a	CD	98
	BXD48a.HFD.3	BXD48a	HFD	57
	BXD49.CD.3	BXD49	CD	98
	BXD49.HFD.3	BXD49	HFD	32
	BXD51.CD.3	BXD51	CD	62
	BXD51.HFD.3	BXD51	HFD	51
	BXD55.CD.3	BXD55	CD	122
	BXD55.HFD.3	BXD55	HFD	32
	BXD6.CD.3	BXD6	CD	27
	BXD6.HFD.3	BXD6	HFD	32
	BXD62.CD.3	BXD62	CD	115
	BXD62.HFD.3	BXD62	HFD	39
	BXD64.CD.5	BXD64	CD	67
	BXD64.HFD.3	BXD64	HFD	38
	BXD64.HFD.5	BXD64	HFD	42
	BXD66.CD.3.1	BXD66	CD	85
	BXD66.CD.5.1	BXD66	CD	77
	BXD66.HFD.3.1	BXD66	HFD	27
	BXD66.HFD.3.2	BXD66	HFD	29
	BXD66.HFD.5.1	BXD66	HFD	35
	BXD67.CD.3	BXD67	CD	83
	BXD67.HFD.3	BXD67	HFD	50
	BXD67.HFD.5	BXD67	HFD	57
	BXD69.CD.3	BXD69	CD	86
	BXD69.CD.5	BXD69	CD	66
	BXD69.HFD.3	BXD69	HFD	48
	BXD69.HFD.5	BXD69	HFD	44
	BXD73.CD.5	BXD73	CD	47
	BXD73.HFD.3	BXD73	HFD	39
	BXD73.HFD.5	BXD73	HFD	43
	BXD75.CD.3	BXD75	CD	92
	BXD75.CD.5	BXD75	CD	82
	BXD79.CD.3	BXD79	CD	79
	BXD79.HFD.3	BXD79	HFD	38
	BXD8.CD.3	BXD8	CD	63
	BXD8.HFD.3	BXD8	HFD	51
	BXD81.CD.3	BXD81	CD	93
	BXD81.HFD.3	BXD81	HFD	61
	BXD84.CD.3	BXD84	CD	92
	BXD84.HFD.3	BXD84	HFD	67
	BXD87.CD.3	BXD87	CD	62
	BXD87.HFD.3	BXD87	HFD	61
	BXD89.CD.3	BXD89	CD	66
	BXD89.HFD.3	BXD89	HFD	54
	BXD90.CD.3	BXD90	CD	109
	BXD90.HFD.3	BXD90	HFD	54
	C57BL6J.CD.3	C57BL6J	CD	115
	C57BL6J.HFD.3	C57BL6J	HFD	72
	DBA2J.CD.3	DBA2J	CD	93
	DBA2J.HFD.3	DBA2J	HFD	35
	BXD1.CD.4	BXD1	CD	196
	BXD1.HFD.4	BXD1	HFD	153
	BXD11.CD.4	BXD11	CD	137
	BXD12.CD.4	BXD12	CD	148
	BXD12.HFD.4	BXD12	HFD	101
	BXD27.CD.4	BXD27	CD	204
	BXD27.HFD.4	BXD27	HFD	124
	BXD32.CD.4	BXD32	CD	330
	BXD32.HFD.4	BXD32	HFD	113
	BXD34.CD.4	BXD34	CD	184
	BXD34.HFD.4	BXD34	HFD	92
	BXD39.CD.4	BXD39	CD	206
	BXD39.HFD.4	BXD39	HFD	122
	BXD40.CD.4	BXD40	CD	164
	BXD40.HFD.4	BXD40	HFD	101
	BXD43.HFD.4	BXD43	HFD	97
	BXD45.HFD.4	BXD45	HFD	102
	BXD48.CD.4	BXD48	CD	176
	BXD48.HFD.4	BXD48	HFD	103
	BXD48a.CD.4	BXD48a	CD	237
	BXD48a.HFD.4	BXD48a	HFD	144
	BXD49.CD.4	BXD49	CD	242
	BXD49.HFD.4	BXD49	HFD	123
	BXD51.CD.4	BXD51	CD	195
	BXD51.HFD.4	BXD51	HFD	127
	BXD55.CD.4	BXD55	CD	305
	BXD55.HFD.4	BXD55	HFD	98
	BXD6.CD.4	BXD6	CD	63
	BXD6.HFD.4	BXD6	HFD	82
	BXD62.CD.4	BXD62	CD	194
	BXD62.HFD.4	BXD62	HFD	121
	BXD64.CD.4	BXD64	CD	162
	BXD64.HFD.4	BXD64	HFD	97
	BXD66.CD.4.1	BXD66	CD	175
	BXD66.CD.4.2	BXD66	CD	173
	BXD66.HFD.4.1	BXD66	HFD	147
	BXD67.CD.4	BXD67	CD	273
	BXD67.HFD.4	BXD67	HFD	141
	BXD69.CD.4	BXD69	CD	228
	BXD69.HFD.4	BXD69	HFD	120
	BXD73.CD.4	BXD73	CD	212
	BXD73.HFD.4	BXD73	HFD	130
	BXD75.CD.4	BXD75	CD	263
	BXD75.HFD.1	BXD75	HFD	199
	BXD75.HFD.2	BXD75	HFD	118
	BXD75.HFD.3	BXD75	HFD	167
	BXD75.HFD.4	BXD75	HFD	174
	BXD79.CD.4	BXD79	CD	162
	BXD79.CD.5	BXD79	CD	157
	BXD79.HFD.4	BXD79	HFD	86
	BXD79.HFD.5	BXD79	HFD	75
	BXD8.CD.4	BXD8	CD	232
	BXD8.HFD.4	BXD8	HFD	114
	BXD81.CD.4	BXD81	CD	208
	BXD81.HFD.4	BXD81	HFD	127
	BXD81.HFD.5	BXD81	HFD	157
	BXD84.CD.4	BXD84	CD	208
	BXD84.CD.5	BXD84	CD	290
	BXD84.HFD.4	BXD84	HFD	163
	BXD84.HFD.5	BXD84	HFD	141
	BXD87.CD.5	BXD87	CD	291
	BXD87.HFD.4	BXD87	HFD	220
	BXD87.HFD.5	BXD87	HFD	152
	BXD89.CD.4	BXD89	CD	173
	BXD89.CD.5	BXD89	CD	209
	BXD89.HFD.4	BXD89	HFD	130
	BXD89.HFD.5	BXD89	HFD	137
	BXD90.CD.4	BXD90	CD	247
	BXD90.CD.5	BXD90	CD	203
	C57BL6J.CD.4	C57BL6J	CD	192
	C57BL6J.CD.5	C57BL6J	CD	198
	C57BL6J.HFD.4	C57BL6J	HFD	158
	C57BL6J.HFD.5	C57BL6J	HFD	191
	DBA2J.CD.4	DBA2J	CD	176
	DBA2J.CD.5	DBA2J	CD	279
	DBA2J.HFD.4	DBA2J	HFD	125
	DBA2J.HFD.5	DBA2J	HFD	105

## Sheet: Figure 1d (Evenness)
Figure 1: Effects of HFD feeding on the composition of the cecal microbiome in the BXD mouse reference population.
Column description	Animal IDs	Strain name	Feeding diet	The distribution of bacteria within a sample
	id	strain	diet	Evenness
	BXD1.CD.1	BXD1	CD	0.851639
	BXD1.CD.5	BXD1	CD	0.839161
	BXD1.HFD.1	BXD1	HFD	0.806541
	BXD1.HFD.5	BXD1	HFD	0.769084
	BXD11.CD.1	BXD11	CD	0.838917
	BXD11.HFD.1	BXD11	HFD	0.835945
	BXD12.CD.1	BXD12	CD	0.857126
	BXD12.HFD.1	BXD12	HFD	0.815533
	BXD27.CD.1	BXD27	CD	0.830244
	BXD27.HFD.1	BXD27	HFD	0.794434
	BXD27.HFD.5	BXD27	HFD	0.814249
	BXD32.CD.1	BXD32	CD	0.863288
	BXD32.CD.5	BXD32	CD	0.859603
	BXD32.HFD.1	BXD32	HFD	0.756139
	BXD34.CD.1	BXD34	CD	0.853905
	BXD34.CD.5	BXD34	CD	0.848311
	BXD34.HFD.1	BXD34	HFD	0.796223
	BXD34.HFD.5	BXD34	HFD	0.758332
	BXD39.CD.1	BXD39	CD	0.869886
	BXD39.CD.5	BXD39	CD	0.862886
	BXD39.HFD.1	BXD39	HFD	0.815792
	BXD39.HFD.5	BXD39	HFD	0.825433
	BXD40.CD.1	BXD40	CD	0.83205
	BXD40.CD.5	BXD40	CD	0.836011
	BXD40.HFD.1	BXD40	HFD	0.817673
	BXD40.HFD.5	BXD40	HFD	0.796826
	BXD43.CD.1	BXD43	CD	0.853808
	BXD43.HFD.1	BXD43	HFD	0.747421
	BXD43.HFD.5	BXD43	HFD	0.828492
	BXD45.CD.1	BXD45	CD	0.884138
	BXD45.HFD.1	BXD45	HFD	0.783865
	BXD48.CD.1	BXD48	CD	0.855578
	BXD48a.CD.1	BXD48a	CD	0.867609
	BXD48a.HFD.1	BXD48a	HFD	0.852909
	BXD49.CD.1	BXD49	CD	0.850679
	BXD49.HFD.1	BXD49	HFD	0.738308
	BXD51.CD.1	BXD51	CD	0.819529
	BXD51.HFD.1	BXD51	HFD	0.715768
	BXD55.CD.1	BXD55	CD	0.849081
	BXD55.HFD.1	BXD55	HFD	0.686486
	BXD6.CD.1	BXD6	CD	0.857802
	BXD6.HFD.1	BXD6	HFD	0.763345
	BXD6.HFD.5	BXD6	HFD	0.808686
	BXD62.CD.1	BXD62	CD	0.803201
	BXD62.HFD.1	BXD62	HFD	0.759628
	BXD64.HFD.1	BXD64	HFD	0.70021
	BXD66.CD.1.1	BXD66	CD	0.842722
	BXD66.CD.1.2	BXD66	CD	0.831154
	BXD66.HFD.1.1	BXD66	HFD	0.696186
	BXD66.HFD.1.2	BXD66	HFD	0.74094
	BXD67.CD.1	BXD67	CD	0.839772
	BXD67.HFD.1	BXD67	HFD	0.804192
	BXD69.CD.1	BXD69	CD	0.891292
	BXD69.HFD.1	BXD69	HFD	0.778074
	BXD73.CD.1	BXD73	CD	0.832016
	BXD75.CD.1	BXD75	CD	0.887595
	BXD79.CD.1	BXD79	CD	0.827105
	BXD79.HFD.1	BXD79	HFD	0.767346
	BXD8.CD.1	BXD8	CD	0.860883
	BXD8.CD.5	BXD8	CD	0.864785
	BXD8.HFD.1	BXD8	HFD	0.806442
	BXD81.CD.1	BXD81	CD	0.831442
	BXD81.HFD.1	BXD81	HFD	0.753432
	BXD84.CD.1	BXD84	CD	0.872719
	BXD84.HFD.1	BXD84	HFD	0.819416
	BXD87.CD.1	BXD87	CD	0.888132
	BXD87.HFD.1	BXD87	HFD	0.807919
	BXD89.CD.1	BXD89	CD	0.847246
	BXD89.HFD.1	BXD89	HFD	0.755631
	BXD90.CD.1	BXD90	CD	0.85954
	BXD90.HFD.1	BXD90	HFD	0.83359
	C57BL6J.CD.1	C57BL6J	CD	0.811494
	C57BL6J.HFD.1	C57BL6J	HFD	0.810427
	DBA2J.CD.1	DBA2J	CD	0.78792
	DBA2J.HFD.1	DBA2J	HFD	0.744509
	BXD1.CD.2	BXD1	CD	0.840693
	BXD1.HFD.2	BXD1	HFD	0.761664
	BXD11.CD.2	BXD11	CD	0.804472
	BXD11.HFD.2	BXD11	HFD	0.830927
	BXD12.CD.2	BXD12	CD	0.819133
	BXD12.HFD.2	BXD12	HFD	0.773024
	BXD27.CD.2	BXD27	CD	0.825654
	BXD27.HFD.2	BXD27	HFD	0.754892
	BXD32.CD.2	BXD32	CD	0.874104
	BXD32.HFD.2	BXD32	HFD	0.714664
	BXD34.CD.2	BXD34	CD	0.819242
	BXD39.CD.2	BXD39	CD	0.869388
	BXD39.HFD.2	BXD39	HFD	0.807566
	BXD40.HFD.2	BXD40	HFD	0.752012
	BXD40.CD.2	BXD40	CD	0.830859
	BXD43.CD.2	BXD43	CD	0.884037
	BXD43.HFD.2	BXD43	HFD	0.831383
	BXD45.CD.2	BXD45	CD	0.868293
	BXD45.CD.5	BXD45	CD	0.869397
	BXD45.HFD.2	BXD45	HFD	0.780611
	BXD45.HFD.5	BXD45	HFD	0.798336
	BXD48.CD.2	BXD48	CD	0.838542
	BXD48.CD.5	BXD48	CD	0.842652
	BXD48.HFD.2	BXD48	HFD	0.753847
	BXD48.HFD.5	BXD48	HFD	0.653993
	BXD48a.CD.2	BXD48a	CD	0.85762
	BXD48a.HFD.2	BXD48a	HFD	0.811165
	BXD48a.HFD.5	BXD48a	HFD	0.823284
	BXD49.CD.2	BXD49	CD	0.844419
	BXD49.HFD.2	BXD49	HFD	0.762652
	BXD49.HFD.5	BXD49	HFD	0.83882
	BXD51.CD.2	BXD51	CD	0.830773
	BXD51.CD.5	BXD51	CD	0.83203
	BXD51.HFD.2	BXD51	HFD	0.728885
	BXD51.HFD.5	BXD51	HFD	0.714981
	BXD55.CD.2	BXD55	CD	0.853689
	BXD55.CD.5	BXD55	CD	0.860994
	BXD55.HFD.2	BXD55	HFD	0.682608
	BXD55.HFD.5	BXD55	HFD	0.717662
	BXD6.CD.2	BXD6	CD	0.823241
	BXD6.HFD.2	BXD6	HFD	0.71795
	BXD62.CD.2	BXD62	CD	0.828816
	BXD62.CD.5	BXD62	CD	0.865949
	BXD62.HFD.2	BXD62	HFD	0.798018
	BXD62.HFD.5	BXD62	HFD	0.775765
	BXD64.CD.2	BXD64	CD	0.834966
	BXD64.HFD.2	BXD64	HFD	0.715624
	BXD66.CD.2.1	BXD66	CD	0.850191
	BXD66.HFD.2.1	BXD66	HFD	0.679186
	BXD66.HFD.2.2	BXD66	HFD	0.677723
	BXD67.CD.2	BXD67	CD	0.821874
	BXD67.HFD.2	BXD67	HFD	0.797576
	BXD69.CD.2	BXD69	CD	0.864233
	BXD69.HFD.2	BXD69	HFD	0.790696
	BXD73.HFD.2	BXD73	HFD	0.698108
	BXD75.CD.2	BXD75	CD	0.848446
	BXD79.CD.2	BXD79	CD	0.846033
	BXD79.HFD.2	BXD79	HFD	0.655145
	BXD8.HFD.2	BXD8	HFD	0.834882
	BXD81.CD.2	BXD81	CD	0.842837
	BXD81.HFD.2	BXD81	HFD	0.799757
	BXD84.CD.2	BXD84	CD	0.872206
	BXD84.HFD.2	BXD84	HFD	0.811888
	BXD87.CD.2	BXD87	CD	0.861941
	BXD87.HFD.2	BXD87	HFD	0.849325
	BXD89.CD.2	BXD89	CD	0.85676
	BXD89.HFD.2	BXD89	HFD	0.726765
	BXD90.CD.2	BXD90	CD	0.828262
	BXD90.HFD.2	BXD90	HFD	0.776024
	C57BL6J.CD.2	C57BL6J	CD	0.849533
	C57BL6J.HFD.2	C57BL6J	HFD	0.768934
	DBA2J.CD.2	DBA2J	CD	0.807676
	DBA2J.HFD.2	DBA2J	HFD	0.729635
	BXD1.HFD.3	BXD1	HFD	0.782837
	BXD11.CD.3	BXD11	CD	0.856061
	BXD11.HFD.3	BXD11	HFD	0.892222
	BXD12.CD.3	BXD12	CD	0.887223
	BXD12.HFD.3	BXD12	HFD	0.810168
	BXD27.CD.3	BXD27	CD	0.838633
	BXD27.HFD.3	BXD27	HFD	0.842317
	BXD32.CD.3	BXD32	CD	0.911624
	BXD32.HFD.3	BXD32	HFD	0.769565
	BXD34.CD.3	BXD34	CD	0.88685
	BXD34.HFD.3	BXD34	HFD	0.764954
	BXD39.CD.3	BXD39	CD	0.867017
	BXD39.HFD.3	BXD39	HFD	0.785894
	BXD40.CD.3	BXD40	CD	0.915747
	BXD43.CD.3	BXD43	CD	0.892365
	BXD43.HFD.3	BXD43	HFD	0.794259
	BXD45.CD.3	BXD45	CD	0.900404
	BXD45.HFD.3	BXD45	HFD	0.836648
	BXD48.CD.3	BXD48	CD	0.873985
	BXD48.HFD.3	BXD48	HFD	0.685255
	BXD48a.CD.3	BXD48a	CD	0.906068
	BXD48a.HFD.3	BXD48a	HFD	0.834844
	BXD49.CD.3	BXD49	CD	0.878779
	BXD49.HFD.3	BXD49	HFD	0.825562
	BXD51.CD.3	BXD51	CD	0.847647
	BXD51.HFD.3	BXD51	HFD	0.796324
	BXD55.CD.3	BXD55	CD	0.879316
	BXD55.HFD.3	BXD55	HFD	0.798724
	BXD6.CD.3	BXD6	CD	0.906928
	BXD6.HFD.3	BXD6	HFD	0.766131
	BXD62.CD.3	BXD62	CD	0.860384
	BXD62.HFD.3	BXD62	HFD	0.799926
	BXD64.CD.5	BXD64	CD	0.811361
	BXD64.HFD.3	BXD64	HFD	0.741991
	BXD64.HFD.5	BXD64	HFD	0.755131
	BXD66.CD.3.1	BXD66	CD	0.804251
	BXD66.CD.5.1	BXD66	CD	0.810325
	BXD66.HFD.3.1	BXD66	HFD	0.737206
	BXD66.HFD.3.2	BXD66	HFD	0.748225
	BXD66.HFD.5.1	BXD66	HFD	0.678577
	BXD67.CD.3	BXD67	CD	0.897095
	BXD67.HFD.3	BXD67	HFD	0.811652
	BXD67.HFD.5	BXD67	HFD	0.831669
	BXD69.CD.3	BXD69	CD	0.903466
	BXD69.CD.5	BXD69	CD	0.912826
	BXD69.HFD.3	BXD69	HFD	0.823938
	BXD69.HFD.5	BXD69	HFD	0.840518
	BXD73.CD.5	BXD73	CD	0.876073
	BXD73.HFD.3	BXD73	HFD	0.759513
	BXD73.HFD.5	BXD73	HFD	0.767864
	BXD75.CD.3	BXD75	CD	0.867899
	BXD75.CD.5	BXD75	CD	0.865757
	BXD79.CD.3	BXD79	CD	0.878973
	BXD79.HFD.3	BXD79	HFD	0.729069
	BXD8.CD.3	BXD8	CD	0.890995
	BXD8.HFD.3	BXD8	HFD	0.809453
	BXD81.CD.3	BXD81	CD	0.867373
	BXD81.HFD.3	BXD81	HFD	0.791334
	BXD84.CD.3	BXD84	CD	0.906182
	BXD84.HFD.3	BXD84	HFD	0.850536
	BXD87.CD.3	BXD87	CD	0.893609
	BXD87.HFD.3	BXD87	HFD	0.860141
	BXD89.CD.3	BXD89	CD	0.920165
	BXD89.HFD.3	BXD89	HFD	0.881923
	BXD90.CD.3	BXD90	CD	0.860087
	BXD90.HFD.3	BXD90	HFD	0.769144
	C57BL6J.CD.3	C57BL6J	CD	0.857644
	C57BL6J.HFD.3	C57BL6J	HFD	0.826467
	DBA2J.CD.3	DBA2J	CD	0.847862
	DBA2J.HFD.3	DBA2J	HFD	0.800403
	BXD1.CD.4	BXD1	CD	0.852441
	BXD1.HFD.4	BXD1	HFD	0.779491
	BXD11.CD.4	BXD11	CD	0.790068
	BXD12.CD.4	BXD12	CD	0.806683
	BXD12.HFD.4	BXD12	HFD	0.734357
	BXD27.CD.4	BXD27	CD	0.863813
	BXD27.HFD.4	BXD27	HFD	0.755792
	BXD32.CD.4	BXD32	CD	0.875801
	BXD32.HFD.4	BXD32	HFD	0.740992
	BXD34.CD.4	BXD34	CD	0.839486
	BXD34.HFD.4	BXD34	HFD	0.731895
	BXD39.CD.4	BXD39	CD	0.889278
	BXD39.HFD.4	BXD39	HFD	0.792642
	BXD40.CD.4	BXD40	CD	0.794939
	BXD40.HFD.4	BXD40	HFD	0.737141
	BXD43.HFD.4	BXD43	HFD	0.833444
	BXD45.HFD.4	BXD45	HFD	0.769647
	BXD48.CD.4	BXD48	CD	0.882457
	BXD48.HFD.4	BXD48	HFD	0.727597
	BXD48a.CD.4	BXD48a	CD	0.854447
	BXD48a.HFD.4	BXD48a	HFD	0.830324
	BXD49.CD.4	BXD49	CD	0.844823
	BXD49.HFD.4	BXD49	HFD	0.714014
	BXD51.CD.4	BXD51	CD	0.855808
	BXD51.HFD.4	BXD51	HFD	0.721313
	BXD55.CD.4	BXD55	CD	0.861441
	BXD55.HFD.4	BXD55	HFD	0.67428
	BXD6.CD.4	BXD6	CD	0.872312
	BXD6.HFD.4	BXD6	HFD	0.814967
	BXD62.CD.4	BXD62	CD	0.809843
	BXD62.HFD.4	BXD62	HFD	0.716369
	BXD64.CD.4	BXD64	CD	0.791659
	BXD64.HFD.4	BXD64	HFD	0.664529
	BXD66.CD.4.1	BXD66	CD	0.763195
	BXD66.CD.4.2	BXD66	CD	0.780703
	BXD66.HFD.4.1	BXD66	HFD	0.713121
	BXD67.CD.4	BXD67	CD	0.838305
	BXD67.HFD.4	BXD67	HFD	0.771595
	BXD69.CD.4	BXD69	CD	0.874032
	BXD69.HFD.4	BXD69	HFD	0.825059
	BXD73.CD.4	BXD73	CD	0.83024
	BXD73.HFD.4	BXD73	HFD	0.724531
	BXD75.CD.4	BXD75	CD	0.878195
	BXD75.HFD.1	BXD75	HFD	0.786274
	BXD75.HFD.2	BXD75	HFD	0.82329
	BXD75.HFD.3	BXD75	HFD	0.78344
	BXD75.HFD.4	BXD75	HFD	0.794397
	BXD79.CD.4	BXD79	CD	0.847961
	BXD79.CD.5	BXD79	CD	0.868382
	BXD79.HFD.4	BXD79	HFD	0.678382
	BXD79.HFD.5	BXD79	HFD	0.68994
	BXD8.CD.4	BXD8	CD	0.805073
	BXD8.HFD.4	BXD8	HFD	0.775121
	BXD81.CD.4	BXD81	CD	0.784027
	BXD81.HFD.4	BXD81	HFD	0.665797
	BXD81.HFD.5	BXD81	HFD	0.67406
	BXD84.CD.4	BXD84	CD	0.88229
	BXD84.CD.5	BXD84	CD	0.876437
	BXD84.HFD.4	BXD84	HFD	0.816546
	BXD84.HFD.5	BXD84	HFD	0.750222
	BXD87.CD.5	BXD87	CD	0.867387
	BXD87.HFD.4	BXD87	HFD	0.802404
	BXD87.HFD.5	BXD87	HFD	0.838267
	BXD89.CD.4	BXD89	CD	0.859929
	BXD89.CD.5	BXD89	CD	0.851965
	BXD89.HFD.4	BXD89	HFD	0.761577
	BXD89.HFD.5	BXD89	HFD	0.729674
	BXD90.CD.4	BXD90	CD	0.847168
	BXD90.CD.5	BXD90	CD	0.84016
	C57BL6J.CD.4	C57BL6J	CD	0.830903
	C57BL6J.CD.5	C57BL6J	CD	0.855387
	C57BL6J.HFD.4	C57BL6J	HFD	0.76081
	C57BL6J.HFD.5	C57BL6J	HFD	0.769903
	DBA2J.CD.4	DBA2J	CD	0.799416
	DBA2J.CD.5	DBA2J	CD	0.795772
	DBA2J.HFD.4	DBA2J	HFD	0.736808
	DBA2J.HFD.5	DBA2J	HFD	0.703331

## Sheet: Figure 1d (SDI)
Figure 1: Effects of HFD feeding on the composition of the cecal microbiome in the BXD mouse reference population.
Column description	Animal IDs	Strain name	Feeding diet	the bacteria diversity within a sample considering both richness and evenness
	id	strain	diet	Shannon index
	BXD1.CD.1	BXD1	CD	4.53743
	BXD1.CD.5	BXD1	CD	4.49504
	BXD1.HFD.1	BXD1	HFD	4.08319
	BXD1.HFD.5	BXD1	HFD	4.1376
	BXD11.CD.1	BXD11	CD	4.13962
	BXD11.HFD.1	BXD11	HFD	4.02949
	BXD12.CD.1	BXD12	CD	4.33928
	BXD12.HFD.1	BXD12	HFD	3.86965
	BXD27.CD.1	BXD27	CD	4.33865
	BXD27.HFD.1	BXD27	HFD	3.74141
	BXD27.HFD.5	BXD27	HFD	3.7972
	BXD32.CD.1	BXD32	CD	4.85203
	BXD32.CD.5	BXD32	CD	4.84368
	BXD32.HFD.1	BXD32	HFD	3.51904
	BXD34.CD.1	BXD34	CD	4.51136
	BXD34.CD.5	BXD34	CD	4.57932
	BXD34.HFD.1	BXD34	HFD	3.78492
	BXD34.HFD.5	BXD34	HFD	3.39531
	BXD39.CD.1	BXD39	CD	4.58691
	BXD39.CD.5	BXD39	CD	4.55
	BXD39.HFD.1	BXD39	HFD	4.19453
	BXD39.HFD.5	BXD39	HFD	3.95861
	BXD40.CD.1	BXD40	CD	4.56017
	BXD40.CD.5	BXD40	CD	4.26863
	BXD40.HFD.1	BXD40	HFD	3.63263
	BXD40.HFD.5	BXD40	HFD	3.93191
	BXD43.CD.1	BXD43	CD	4.76402
	BXD43.HFD.1	BXD43	HFD	3.72485
	BXD43.HFD.5	BXD43	HFD	3.95247
	BXD45.CD.1	BXD45	CD	4.75657
	BXD45.HFD.1	BXD45	HFD	3.90647
	BXD48.CD.1	BXD48	CD	4.74767
	BXD48a.CD.1	BXD48a	CD	4.58375
	BXD48a.HFD.1	BXD48a	HFD	4.41959
	BXD49.CD.1	BXD49	CD	4.67283
	BXD49.HFD.1	BXD49	HFD	3.61612
	BXD51.CD.1	BXD51	CD	4.4165
	BXD51.HFD.1	BXD51	HFD	3.29624
	BXD55.CD.1	BXD55	CD	4.77218
	BXD55.HFD.1	BXD55	HFD	3.20783
	BXD6.CD.1	BXD6	CD	3.46814
	BXD6.HFD.1	BXD6	HFD	3.50766
	BXD6.HFD.5	BXD6	HFD	4.00199
	BXD62.CD.1	BXD62	CD	4.17544
	BXD62.HFD.1	BXD62	HFD	3.70334
	BXD64.HFD.1	BXD64	HFD	3.18126
	BXD66.CD.1.1	BXD66	CD	4.28221
	BXD66.CD.1.2	BXD66	CD	4.29273
	BXD66.HFD.1.1	BXD66	HFD	3.17764
	BXD66.HFD.1.2	BXD66	HFD	3.56554
	BXD67.CD.1	BXD67	CD	4.64679
	BXD67.HFD.1	BXD67	HFD	4.02951
	BXD69.CD.1	BXD69	CD	4.6672
	BXD69.HFD.1	BXD69	HFD	3.8505
	BXD73.CD.1	BXD73	CD	4.63928
	BXD75.CD.1	BXD75	CD	4.89369
	BXD79.CD.1	BXD79	CD	4.08133
	BXD79.HFD.1	BXD79	HFD	3.52605
	BXD8.CD.1	BXD8	CD	4.53943
	BXD8.CD.5	BXD8	CD	4.64042
	BXD8.HFD.1	BXD8	HFD	3.73764
	BXD81.CD.1	BXD81	CD	4.75338
	BXD81.HFD.1	BXD81	HFD	3.72855
	BXD84.CD.1	BXD84	CD	4.92997
	BXD84.HFD.1	BXD84	HFD	4.22741
	BXD87.CD.1	BXD87	CD	4.58701
	BXD87.HFD.1	BXD87	HFD	4.00391
	BXD89.CD.1	BXD89	CD	4.51812
	BXD89.HFD.1	BXD89	HFD	3.67222
	BXD90.CD.1	BXD90	CD	4.47776
	BXD90.HFD.1	BXD90	HFD	4.10731
	C57BL6J.CD.1	C57BL6J	CD	4.53402
	C57BL6J.HFD.1	C57BL6J	HFD	3.70747
	DBA2J.CD.1	DBA2J	CD	4.20933
	DBA2J.HFD.1	DBA2J	HFD	3.69488
	BXD1.CD.2	BXD1	CD	4.54954
	BXD1.HFD.2	BXD1	HFD	3.75841
	BXD11.CD.2	BXD11	CD	3.99808
	BXD11.HFD.2	BXD11	HFD	3.53019
	BXD12.CD.2	BXD12	CD	4.24457
	BXD12.HFD.2	BXD12	HFD	3.36784
	BXD27.CD.2	BXD27	CD	4.42657
	BXD27.HFD.2	BXD27	HFD	3.6203
	BXD32.CD.2	BXD32	CD	5.24802
	BXD32.HFD.2	BXD32	HFD	3.42145
	BXD34.CD.2	BXD34	CD	4.32822
	BXD39.CD.2	BXD39	CD	4.65284
	BXD39.HFD.2	BXD39	HFD	3.912
	BXD40.HFD.2	BXD40	HFD	3.71618
	BXD40.CD.2	BXD40	CD	4.3896
	BXD43.CD.2	BXD43	CD	4.9939
	BXD43.HFD.2	BXD43	HFD	3.80334
	BXD45.CD.2	BXD45	CD	4.60049
	BXD45.CD.5	BXD45	CD	4.52911
	BXD45.HFD.2	BXD45	HFD	3.93695
	BXD45.HFD.5	BXD45	HFD	3.97859
	BXD48.CD.2	BXD48	CD	4.5035
	BXD48.CD.5	BXD48	CD	4.68895
	BXD48.HFD.2	BXD48	HFD	3.65177
	BXD48.HFD.5	BXD48	HFD	3.19332
	BXD48a.CD.2	BXD48a	CD	4.79494
	BXD48a.HFD.2	BXD48a	HFD	4.09627
	BXD48a.HFD.5	BXD48a	HFD	3.9483
	BXD49.CD.2	BXD49	CD	4.85758
	BXD49.HFD.2	BXD49	HFD	3.65752
	BXD49.HFD.5	BXD49	HFD	3.6216
	BXD51.CD.2	BXD51	CD	4.47709
	BXD51.CD.5	BXD51	CD	4.46465
	BXD51.HFD.2	BXD51	HFD	3.43271
	BXD51.HFD.5	BXD51	HFD	3.44062
	BXD55.CD.2	BXD55	CD	4.77614
	BXD55.CD.5	BXD55	CD	4.95838
	BXD55.HFD.2	BXD55	HFD	3.29585
	BXD55.HFD.5	BXD55	HFD	3.61483
	BXD6.CD.2	BXD6	CD	3.3568
	BXD6.HFD.2	BXD6	HFD	3.71621
	BXD62.CD.2	BXD62	CD	4.41583
	BXD62.CD.5	BXD62	CD	4.80522
	BXD62.HFD.2	BXD62	HFD	3.95484
	BXD62.HFD.5	BXD62	HFD	3.82799
	BXD64.CD.2	BXD64	CD	4.43635
	BXD64.HFD.2	BXD64	HFD	3.42604
	BXD66.CD.2.1	BXD66	CD	3.93211
	BXD66.HFD.2.1	BXD66	HFD	3.25723
	BXD66.HFD.2.2	BXD66	HFD	3.20983
	BXD67.CD.2	BXD67	CD	4.58893
	BXD67.HFD.2	BXD67	HFD	4.11014
	BXD69.CD.2	BXD69	CD	4.62525
	BXD69.HFD.2	BXD69	HFD	3.91296
	BXD73.HFD.2	BXD73	HFD	3.19364
	BXD75.CD.2	BXD75	CD	4.62854
	BXD79.CD.2	BXD79	CD	4.3198
	BXD79.HFD.2	BXD79	HFD	2.91058
	BXD8.HFD.2	BXD8	HFD	3.80195
	BXD81.CD.2	BXD81	CD	4.93969
	BXD81.HFD.2	BXD81	HFD	3.47399
	BXD84.CD.2	BXD84	CD	4.94531
	BXD84.HFD.2	BXD84	HFD	4.30972
	BXD87.CD.2	BXD87	CD	4.79959
	BXD87.HFD.2	BXD87	HFD	4.50844
	BXD89.CD.2	BXD89	CD	4.57299
	BXD89.HFD.2	BXD89	HFD	3.5862
	BXD90.CD.2	BXD90	CD	4.71311
	BXD90.HFD.2	BXD90	HFD	3.96234
	C57BL6J.CD.2	C57BL6J	CD	4.67002
	C57BL6J.HFD.2	C57BL6J	HFD	4.03461
	DBA2J.CD.2	DBA2J	CD	4.47237
	DBA2J.HFD.2	DBA2J	HFD	3.43624
	BXD1.HFD.3	BXD1	HFD	3.46861
	BXD11.CD.3	BXD11	CD	3.31399
	BXD11.HFD.3	BXD11	HFD	3.37634
	BXD12.CD.3	BXD12	CD	3.61768
	BXD12.HFD.3	BXD12	HFD	2.83276
	BXD27.CD.3	BXD27	CD	3.48778
	BXD27.HFD.3	BXD27	HFD	3.48983
	BXD32.CD.3	BXD32	CD	4.43736
	BXD32.HFD.3	BXD32	HFD	2.97914
	BXD34.CD.3	BXD34	CD	3.93996
	BXD34.HFD.3	BXD34	HFD	2.76218
	BXD39.CD.3	BXD39	CD	3.83121
	BXD39.HFD.3	BXD39	HFD	2.8378
	BXD40.CD.3	BXD40	CD	3.73399
	BXD43.CD.3	BXD43	CD	3.71124
	BXD43.HFD.3	BXD43	HFD	2.67451
	BXD45.CD.3	BXD45	CD	3.97874
	BXD45.HFD.3	BXD45	HFD	2.97458
	BXD48.CD.3	BXD48	CD	3.91313
	BXD48.HFD.3	BXD48	HFD	2.396
	BXD48a.CD.3	BXD48a	CD	4.15429
	BXD48a.HFD.3	BXD48a	HFD	3.37532
	BXD49.CD.3	BXD49	CD	4.02917
	BXD49.HFD.3	BXD49	HFD	2.86118
	BXD51.CD.3	BXD51	CD	3.49835
	BXD51.HFD.3	BXD51	HFD	3.13101
	BXD55.CD.3	BXD55	CD	4.22425
	BXD55.HFD.3	BXD55	HFD	2.76817
	BXD6.CD.3	BXD6	CD	2.98909
	BXD6.HFD.3	BXD6	HFD	2.65521
	BXD62.CD.3	BXD62	CD	4.08246
	BXD62.HFD.3	BXD62	HFD	2.93058
	BXD64.CD.5	BXD64	CD	3.41152
	BXD64.HFD.3	BXD64	HFD	2.69906
	BXD64.HFD.5	BXD64	HFD	2.82243
	BXD66.CD.3.1	BXD66	CD	3.57301
	BXD66.CD.5.1	BXD66	CD	3.51989
	BXD66.HFD.3.1	BXD66	HFD	2.42971
	BXD66.HFD.3.2	BXD66	HFD	2.51949
	BXD66.HFD.5.1	BXD66	HFD	2.41258
	BXD67.CD.3	BXD67	CD	3.96412
	BXD67.HFD.3	BXD67	HFD	3.1752
	BXD67.HFD.5	BXD67	HFD	3.36248
	BXD69.CD.3	BXD69	CD	4.02435
	BXD69.CD.5	BXD69	CD	3.82443
	BXD69.HFD.3	BXD69	HFD	3.18963
	BXD69.HFD.5	BXD69	HFD	3.18068
	BXD73.CD.5	BXD73	CD	3.37301
	BXD73.HFD.3	BXD73	HFD	2.78252
	BXD73.HFD.5	BXD73	HFD	2.88809
	BXD75.CD.3	BXD75	CD	3.92446
	BXD75.CD.5	BXD75	CD	3.81515
	BXD79.CD.3	BXD79	CD	3.84063
	BXD79.HFD.3	BXD79	HFD	2.65205
	BXD8.CD.3	BXD8	CD	3.69151
	BXD8.HFD.3	BXD8	HFD	3.18263
	BXD81.CD.3	BXD81	CD	3.93145
	BXD81.HFD.3	BXD81	HFD	3.25307
	BXD84.CD.3	BXD84	CD	4.09756
	BXD84.HFD.3	BXD84	HFD	3.57624
	BXD87.CD.3	BXD87	CD	3.68804
	BXD87.HFD.3	BXD87	HFD	3.53593
	BXD89.CD.3	BXD89	CD	3.85518
	BXD89.HFD.3	BXD89	HFD	3.51798
	BXD90.CD.3	BXD90	CD	4.03497
	BXD90.HFD.3	BXD90	HFD	3.0681
	C57BL6J.CD.3	C57BL6J	CD	4.06946
	C57BL6J.HFD.3	C57BL6J	HFD	3.53452
	DBA2J.CD.3	DBA2J	CD	3.84302
	DBA2J.HFD.3	DBA2J	HFD	2.84571
	BXD1.CD.4	BXD1	CD	4.49928
	BXD1.HFD.4	BXD1	HFD	3.92118
	BXD11.CD.4	BXD11	CD	3.88712
	BXD12.CD.4	BXD12	CD	4.03116
	BXD12.HFD.4	BXD12	HFD	3.38915
	BXD27.CD.4	BXD27	CD	4.59386
	BXD27.HFD.4	BXD27	HFD	3.64313
	BXD32.CD.4	BXD32	CD	5.07885
	BXD32.HFD.4	BXD32	HFD	3.50296
	BXD34.CD.4	BXD34	CD	4.37787
	BXD34.HFD.4	BXD34	HFD	3.30948
	BXD39.CD.4	BXD39	CD	4.73796
	BXD39.HFD.4	BXD39	HFD	3.80787
	BXD40.CD.4	BXD40	CD	4.05408
	BXD40.HFD.4	BXD40	HFD	3.402
	BXD43.HFD.4	BXD43	HFD	3.81276
	BXD45.HFD.4	BXD45	HFD	3.5596
	BXD48.CD.4	BXD48	CD	4.56273
	BXD48.HFD.4	BXD48	HFD	3.37222
	BXD48a.CD.4	BXD48a	CD	4.67217
	BXD48a.HFD.4	BXD48a	HFD	4.12655
	BXD49.CD.4	BXD49	CD	4.63718
	BXD49.HFD.4	BXD49	HFD	3.43597
	BXD51.CD.4	BXD51	CD	4.51268
	BXD51.HFD.4	BXD51	HFD	3.49418
	BXD55.CD.4	BXD55	CD	4.92771
	BXD55.HFD.4	BXD55	HFD	3.09155
	BXD6.CD.4	BXD6	CD	3.61411
	BXD6.HFD.4	BXD6	HFD	3.59133
	BXD62.CD.4	BXD62	CD	4.26614
	BXD62.HFD.4	BXD62	HFD	3.43556
	BXD64.CD.4	BXD64	CD	4.02764
	BXD64.HFD.4	BXD64	HFD	3.04003
	BXD66.CD.4.1	BXD66	CD	3.94174
	BXD66.CD.4.2	BXD66	CD	4.02319
	BXD66.HFD.4.1	BXD66	HFD	3.55878
	BXD67.CD.4	BXD67	CD	4.70245
	BXD67.HFD.4	BXD67	HFD	3.81844
	BXD69.CD.4	BXD69	CD	4.74542
	BXD69.HFD.4	BXD69	HFD	3.94996
	BXD73.CD.4	BXD73	CD	4.44725
	BXD73.HFD.4	BXD73	HFD	3.52668
	BXD75.CD.4	BXD75	CD	4.89344
	BXD75.HFD.1	BXD75	HFD	4.16199
	BXD75.HFD.2	BXD75	HFD	3.92766
	BXD75.HFD.3	BXD75	HFD	4.00964
	BXD75.HFD.4	BXD75	HFD	4.09834
	BXD79.CD.4	BXD79	CD	4.31408
	BXD79.CD.5	BXD79	CD	4.39075
	BXD79.HFD.4	BXD79	HFD	3.02175
	BXD79.HFD.5	BXD79	HFD	2.97881
	BXD8.CD.4	BXD8	CD	4.38502
	BXD8.HFD.4	BXD8	HFD	3.67113
	BXD81.CD.4	BXD81	CD	4.18477
	BXD81.HFD.4	BXD81	HFD	3.22524
	BXD81.HFD.5	BXD81	HFD	3.40821
	BXD84.CD.4	BXD84	CD	4.70926
	BXD84.CD.5	BXD84	CD	4.96929
	BXD84.HFD.4	BXD84	HFD	4.15928
	BXD84.HFD.5	BXD84	HFD	3.71267
	BXD87.CD.5	BXD87	CD	4.92097
	BXD87.HFD.4	BXD87	HFD	4.32787
	BXD87.HFD.5	BXD87	HFD	4.21135
	BXD89.CD.4	BXD89	CD	4.43146
	BXD89.CD.5	BXD89	CD	4.55148
	BXD89.HFD.4	BXD89	HFD	3.707
	BXD89.HFD.5	BXD89	HFD	3.58998
	BXD90.CD.4	BXD90	CD	4.66738
	BXD90.CD.5	BXD90	CD	4.46394
	C57BL6J.CD.4	C57BL6J	CD	4.36847
	C57BL6J.CD.5	C57BL6J	CD	4.52352
	C57BL6J.HFD.4	C57BL6J	HFD	3.85167
	C57BL6J.HFD.5	C57BL6J	HFD	4.04374
	DBA2J.CD.4	DBA2J	CD	4.13337
	DBA2J.CD.5	DBA2J	CD	4.48116
	DBA2J.HFD.4	DBA2J	HFD	3.55754
	DBA2J.HFD.5	DBA2J	HFD	3.27327

## Sheet: Figure 1e
Figure 1: Effects of HFD feeding on the composition of the cecal microbiome in the BXD mouse reference population.
Column description	Bacterial phylum	Amplicon Sequence Variants	Strain name	Feeding diet
	Phylum	ASVs	strain	diet
	Actinomycetota	84	BXD1	CD
	Firmicutes (Bacillota)	7000	BXD1	CD
	Bacteroidota	4898	BXD1	CD
	Campylobacterota	1	BXD1	CD
	Candidatus_Saccharibacteria	41	BXD1	CD
	Rare phyla	2	BXD1	CD
	Deferribacterota	1684	BXD1	CD
	Mycoplasmatota	0	BXD1	CD
	Rare phyla	0	BXD1	CD
	Pseudomonadota (Desulfobacterota)	350	BXD1	CD
	Actinomycetota	50	BXD1	HFD
	Firmicutes (Bacillota)	7395	BXD1	HFD
	Bacteroidota	5321	BXD1	HFD
	Campylobacterota	0	BXD1	HFD
	Candidatus_Saccharibacteria	35	BXD1	HFD
	Rare phyla	0	BXD1	HFD
	Deferribacterota	3505	BXD1	HFD
	Mycoplasmatota	0	BXD1	HFD
	Rare phyla	0	BXD1	HFD
	Pseudomonadota (Desulfobacterota)	1269	BXD1	HFD
	Actinomycetota	51	BXD11	CD
	Firmicutes (Bacillota)	9752	BXD11	CD
	Bacteroidota	4257	BXD11	CD
	Campylobacterota	0	BXD11	CD
	Candidatus_Saccharibacteria	0	BXD11	CD
	Rare phyla	0	BXD11	CD
	Deferribacterota	0	BXD11	CD
	Mycoplasmatota	0	BXD11	CD
	Rare phyla	0	BXD11	CD
	Pseudomonadota (Desulfobacterota)	0	BXD11	CD
	Actinomycetota	64	BXD11	HFD
	Firmicutes (Bacillota)	5978	BXD11	HFD
	Bacteroidota	4503	BXD11	HFD
	Campylobacterota	0	BXD11	HFD
	Candidatus_Saccharibacteria	0	BXD11	HFD
	Rare phyla	0	BXD11	HFD
	Deferribacterota	0	BXD11	HFD
	Mycoplasmatota	0	BXD11	HFD
	Rare phyla	0	BXD11	HFD
	Pseudomonadota (Desulfobacterota)	0	BXD11	HFD
	Actinomycetota	84	BXD12	CD
	Firmicutes (Bacillota)	9485	BXD12	CD
	Bacteroidota	3858	BXD12	CD
	Campylobacterota	0	BXD12	CD
	Candidatus_Saccharibacteria	0	BXD12	CD
	Rare phyla	0	BXD12	CD
	Deferribacterota	0	BXD12	CD
	Mycoplasmatota	494	BXD12	CD
	Rare phyla	0	BXD12	CD
	Pseudomonadota (Desulfobacterota)	139	BXD12	CD
	Actinomycetota	59	BXD12	HFD
	Firmicutes (Bacillota)	10578	BXD12	HFD
	Bacteroidota	3338	BXD12	HFD
	Campylobacterota	0	BXD12	HFD
	Candidatus_Saccharibacteria	0	BXD12	HFD
	Rare phyla	0	BXD12	HFD
	Deferribacterota	0	BXD12	HFD
	Mycoplasmatota	85	BXD12	HFD
	Rare phyla	0	BXD12	HFD
	Pseudomonadota (Desulfobacterota)	0	BXD12	HFD
	Actinomycetota	44	BXD27	CD
	Firmicutes (Bacillota)	9495	BXD27	CD
	Bacteroidota	2710	BXD27	CD
	Campylobacterota	0	BXD27	CD
	Candidatus_Saccharibacteria	0	BXD27	CD
	Rare phyla	0	BXD27	CD
	Deferribacterota	0	BXD27	CD
	Mycoplasmatota	1811	BXD27	CD
	Rare phyla	0	BXD27	CD
	Pseudomonadota (Desulfobacterota)	0	BXD27	CD
	Actinomycetota	25	BXD27	HFD
	Firmicutes (Bacillota)	10693	BXD27	HFD
	Bacteroidota	6849	BXD27	HFD
	Campylobacterota	0	BXD27	HFD
	Candidatus_Saccharibacteria	0	BXD27	HFD
	Rare phyla	0	BXD27	HFD
	Deferribacterota	0	BXD27	HFD
	Mycoplasmatota	8	BXD27	HFD
	Rare phyla	0	BXD27	HFD
	Pseudomonadota (Desulfobacterota)	0	BXD27	HFD
	Actinomycetota	104	BXD32	CD
	Firmicutes (Bacillota)	9623	BXD32	CD
	Bacteroidota	6731	BXD32	CD
	Campylobacterota	0	BXD32	CD
	Candidatus_Saccharibacteria	222	BXD32	CD
	Rare phyla	1	BXD32	CD
	Deferribacterota	0	BXD32	CD
	Mycoplasmatota	477	BXD32	CD
	Rare phyla	6	BXD32	CD
	Pseudomonadota (Desulfobacterota)	411	BXD32	CD
	Actinomycetota	366	BXD32	HFD
	Firmicutes (Bacillota)	4385	BXD32	HFD
	Bacteroidota	8331	BXD32	HFD
	Campylobacterota	0	BXD32	HFD
	Candidatus_Saccharibacteria	0	BXD32	HFD
	Rare phyla	0	BXD32	HFD
	Deferribacterota	0	BXD32	HFD
	Mycoplasmatota	0	BXD32	HFD
	Rare phyla	0	BXD32	HFD
	Pseudomonadota (Desulfobacterota)	978	BXD32	HFD
	Actinomycetota	167	BXD34	CD
	Firmicutes (Bacillota)	11933	BXD34	CD
	Bacteroidota	4674	BXD34	CD
	Campylobacterota	0	BXD34	CD
	Candidatus_Saccharibacteria	0	BXD34	CD
	Rare phyla	1	BXD34	CD
	Deferribacterota	0	BXD34	CD
	Mycoplasmatota	800	BXD34	CD
	Rare phyla	0	BXD34	CD
	Pseudomonadota (Desulfobacterota)	0	BXD34	CD
	Actinomycetota	62	BXD34	HFD
	Firmicutes (Bacillota)	12785	BXD34	HFD
	Bacteroidota	1070	BXD34	HFD
	Campylobacterota	0	BXD34	HFD
	Candidatus_Saccharibacteria	0	BXD34	HFD
	Rare phyla	0	BXD34	HFD
	Deferribacterota	0	BXD34	HFD
	Mycoplasmatota	50	BXD34	HFD
	Rare phyla	0	BXD34	HFD
	Pseudomonadota (Desulfobacterota)	93	BXD34	HFD
	Actinomycetota	69	BXD39	CD
	Firmicutes (Bacillota)	10917	BXD39	CD
	Bacteroidota	6404	BXD39	CD
	Campylobacterota	0	BXD39	CD
	Candidatus_Saccharibacteria	13	BXD39	CD
	Rare phyla	2	BXD39	CD
	Deferribacterota	0	BXD39	CD
	Mycoplasmatota	0	BXD39	CD
	Rare phyla	0	BXD39	CD
	Pseudomonadota (Desulfobacterota)	170	BXD39	CD
	Actinomycetota	17	BXD39	HFD
	Firmicutes (Bacillota)	10070	BXD39	HFD
	Bacteroidota	6627	BXD39	HFD
	Campylobacterota	0	BXD39	HFD
	Candidatus_Saccharibacteria	27	BXD39	HFD
	Rare phyla	0	BXD39	HFD
	Deferribacterota	0	BXD39	HFD
	Mycoplasmatota	0	BXD39	HFD
	Rare phyla	0	BXD39	HFD
	Pseudomonadota (Desulfobacterota)	834	BXD39	HFD
	Actinomycetota	51	BXD40	CD
	Firmicutes (Bacillota)	8646	BXD40	CD
	Bacteroidota	6992	BXD40	CD
	Campylobacterota	0	BXD40	CD
	Candidatus_Saccharibacteria	163	BXD40	CD
	Rare phyla	0	BXD40	CD
	Deferribacterota	0	BXD40	CD
	Mycoplasmatota	1494	BXD40	CD
	Rare phyla	83	BXD40	CD
	Pseudomonadota (Desulfobacterota)	146	BXD40	CD
	Actinomycetota	35	BXD40	HFD
	Firmicutes (Bacillota)	6643	BXD40	HFD
	Bacteroidota	6934	BXD40	HFD
	Campylobacterota	0	BXD40	HFD
	Candidatus_Saccharibacteria	103	BXD40	HFD
	Rare phyla	0	BXD40	HFD
	Deferribacterota	0	BXD40	HFD
	Mycoplasmatota	7	BXD40	HFD
	Rare phyla	18	BXD40	HFD
	Pseudomonadota (Desulfobacterota)	320	BXD40	HFD
	Actinomycetota	22	BXD43	CD
	Firmicutes (Bacillota)	7664	BXD43	CD
	Bacteroidota	2636	BXD43	CD
	Campylobacterota	0	BXD43	CD
	Candidatus_Saccharibacteria	29	BXD43	CD
	Rare phyla	0	BXD43	CD
	Deferribacterota	2	BXD43	CD
	Mycoplasmatota	168	BXD43	CD
	Rare phyla	0	BXD43	CD
	Pseudomonadota (Desulfobacterota)	24	BXD43	CD
	Actinomycetota	26	BXD43	HFD
	Firmicutes (Bacillota)	9950	BXD43	HFD
	Bacteroidota	7597	BXD43	HFD
	Campylobacterota	0	BXD43	HFD
	Candidatus_Saccharibacteria	1	BXD43	HFD
	Rare phyla	0	BXD43	HFD
	Deferribacterota	1	BXD43	HFD
	Mycoplasmatota	0	BXD43	HFD
	Rare phyla	0	BXD43	HFD
	Pseudomonadota (Desulfobacterota)	0	BXD43	HFD
	Actinomycetota	144	BXD45	CD
	Firmicutes (Bacillota)	7145	BXD45	CD
	Bacteroidota	5254	BXD45	CD
	Campylobacterota	0	BXD45	CD
	Candidatus_Saccharibacteria	30	BXD45	CD
	Rare phyla	2	BXD45	CD
	Deferribacterota	1097	BXD45	CD
	Mycoplasmatota	0	BXD45	CD
	Rare phyla	0	BXD45	CD
	Pseudomonadota (Desulfobacterota)	388	BXD45	CD
	Actinomycetota	309	BXD45	HFD
	Firmicutes (Bacillota)	7115	BXD45	HFD
	Bacteroidota	6698	BXD45	HFD
	Campylobacterota	0	BXD45	HFD
	Candidatus_Saccharibacteria	0	BXD45	HFD
	Rare phyla	0	BXD45	HFD
	Deferribacterota	2334	BXD45	HFD
	Mycoplasmatota	0	BXD45	HFD
	Rare phyla	0	BXD45	HFD
	Pseudomonadota (Desulfobacterota)	1119	BXD45	HFD
	Actinomycetota	464	BXD48	CD
	Firmicutes (Bacillota)	7637	BXD48	CD
	Bacteroidota	8845	BXD48	CD
	Campylobacterota	0	BXD48	CD
	Candidatus_Saccharibacteria	177	BXD48	CD
	Rare phyla	2	BXD48	CD
	Deferribacterota	0	BXD48	CD
	Mycoplasmatota	0	BXD48	CD
	Rare phyla	0	BXD48	CD
	Pseudomonadota (Desulfobacterota)	450	BXD48	CD
	Actinomycetota	24	BXD48	HFD
	Firmicutes (Bacillota)	5606	BXD48	HFD
	Bacteroidota	7791	BXD48	HFD
	Campylobacterota	0	BXD48	HFD
	Candidatus_Saccharibacteria	10	BXD48	HFD
	Rare phyla	0	BXD48	HFD
	Deferribacterota	1	BXD48	HFD
	Mycoplasmatota	0	BXD48	HFD
	Rare phyla	0	BXD48	HFD
	Pseudomonadota (Desulfobacterota)	628	BXD48	HFD
	Actinomycetota	465	BXD48a	CD
	Firmicutes (Bacillota)	7506	BXD48a	CD
	Bacteroidota	5734	BXD48a	CD
	Campylobacterota	0	BXD48a	CD
	Candidatus_Saccharibacteria	24	BXD48a	CD
	Rare phyla	0	BXD48a	CD
	Deferribacterota	0	BXD48a	CD
	Mycoplasmatota	0	BXD48a	CD
	Rare phyla	34	BXD48a	CD
	Pseudomonadota (Desulfobacterota)	297	BXD48a	CD
	Actinomycetota	18	BXD48a	HFD
	Firmicutes (Bacillota)	8796	BXD48a	HFD
	Bacteroidota	7330	BXD48a	HFD
	Campylobacterota	0	BXD48a	HFD
	Candidatus_Saccharibacteria	0	BXD48a	HFD
	Rare phyla	0	BXD48a	HFD
	Deferribacterota	0	BXD48a	HFD
	Mycoplasmatota	0	BXD48a	HFD
	Rare phyla	0	BXD48a	HFD
	Pseudomonadota (Desulfobacterota)	1431	BXD48a	HFD
	Actinomycetota	184	BXD49	CD
	Firmicutes (Bacillota)	6365	BXD49	CD
	Bacteroidota	5442	BXD49	CD
	Campylobacterota	0	BXD49	CD
	Candidatus_Saccharibacteria	38	BXD49	CD
	Rare phyla	80	BXD49	CD
	Deferribacterota	860	BXD49	CD
	Mycoplasmatota	725	BXD49	CD
	Rare phyla	0	BXD49	CD
	Pseudomonadota (Desulfobacterota)	366	BXD49	CD
	Actinomycetota	257	BXD49	HFD
	Firmicutes (Bacillota)	7510	BXD49	HFD
	Bacteroidota	5860	BXD49	HFD
	Campylobacterota	0	BXD49	HFD
	Candidatus_Saccharibacteria	77	BXD49	HFD
	Rare phyla	0	BXD49	HFD
	Deferribacterota	3132	BXD49	HFD
	Mycoplasmatota	0	BXD49	HFD
	Rare phyla	0	BXD49	HFD
	Pseudomonadota (Desulfobacterota)	739	BXD49	HFD
	Actinomycetota	60	BXD51	CD
	Firmicutes (Bacillota)	7440	BXD51	CD
	Bacteroidota	8532	BXD51	CD
	Campylobacterota	0	BXD51	CD
	Candidatus_Saccharibacteria	57	BXD51	CD
	Rare phyla	0	BXD51	CD
	Deferribacterota	1015	BXD51	CD
	Mycoplasmatota	0	BXD51	CD
	Rare phyla	0	BXD51	CD
	Pseudomonadota (Desulfobacterota)	471	BXD51	CD
	Actinomycetota	4	BXD51	HFD
	Firmicutes (Bacillota)	6461	BXD51	HFD
	Bacteroidota	6399	BXD51	HFD
	Campylobacterota	0	BXD51	HFD
	Candidatus_Saccharibacteria	0	BXD51	HFD
	Rare phyla	0	BXD51	HFD
	Deferribacterota	3884	BXD51	HFD
	Mycoplasmatota	0	BXD51	HFD
	Rare phyla	0	BXD51	HFD
	Pseudomonadota (Desulfobacterota)	827	BXD51	HFD
	Actinomycetota	276	BXD55	CD
	Firmicutes (Bacillota)	7347	BXD55	CD
	Bacteroidota	7799	BXD55	CD
	Campylobacterota	0	BXD55	CD
	Candidatus_Saccharibacteria	123	BXD55	CD
	Rare phyla	1	BXD55	CD
	Deferribacterota	1553	BXD55	CD
	Mycoplasmatota	0	BXD55	CD
	Rare phyla	0	BXD55	CD
	Pseudomonadota (Desulfobacterota)	476	BXD55	CD
	Actinomycetota	40	BXD55	HFD
	Firmicutes (Bacillota)	5841	BXD55	HFD
	Bacteroidota	6993	BXD55	HFD
	Campylobacterota	0	BXD55	HFD
	Candidatus_Saccharibacteria	6	BXD55	HFD
	Rare phyla	0	BXD55	HFD
	Deferribacterota	3496	BXD55	HFD
	Mycoplasmatota	0	BXD55	HFD
	Rare phyla	0	BXD55	HFD
	Pseudomonadota (Desulfobacterota)	1199	BXD55	HFD
	Actinomycetota	156	BXD6	CD
	Firmicutes (Bacillota)	7002	BXD6	CD
	Bacteroidota	6328	BXD6	CD
	Campylobacterota	0	BXD6	CD
	Candidatus_Saccharibacteria	0	BXD6	CD
	Rare phyla	0	BXD6	CD
	Deferribacterota	2	BXD6	CD
	Mycoplasmatota	0	BXD6	CD
	Rare phyla	0	BXD6	CD
	Pseudomonadota (Desulfobacterota)	572	BXD6	CD
	Actinomycetota	33	BXD6	HFD
	Firmicutes (Bacillota)	8452	BXD6	HFD
	Bacteroidota	8178	BXD6	HFD
	Campylobacterota	0	BXD6	HFD
	Candidatus_Saccharibacteria	0	BXD6	HFD
	Rare phyla	0	BXD6	HFD
	Deferribacterota	0	BXD6	HFD
	Mycoplasmatota	434	BXD6	HFD
	Rare phyla	0	BXD6	HFD
	Pseudomonadota (Desulfobacterota)	478	BXD6	HFD
	Actinomycetota	67	BXD62	CD
	Firmicutes (Bacillota)	7795	BXD62	CD
	Bacteroidota	7682	BXD62	CD
	Campylobacterota	0	BXD62	CD
	Candidatus_Saccharibacteria	53	BXD62	CD
	Rare phyla	0	BXD62	CD
	Deferribacterota	1432	BXD62	CD
	Mycoplasmatota	0	BXD62	CD
	Rare phyla	0	BXD62	CD
	Pseudomonadota (Desulfobacterota)	546	BXD62	CD
	Actinomycetota	8	BXD62	HFD
	Firmicutes (Bacillota)	6689	BXD62	HFD
	Bacteroidota	7711	BXD62	HFD
	Campylobacterota	4	BXD62	HFD
	Candidatus_Saccharibacteria	0	BXD62	HFD
	Rare phyla	0	BXD62	HFD
	Deferribacterota	2487	BXD62	HFD
	Mycoplasmatota	0	BXD62	HFD
	Rare phyla	0	BXD62	HFD
	Pseudomonadota (Desulfobacterota)	676	BXD62	HFD
	Actinomycetota	78	BXD64	CD
	Firmicutes (Bacillota)	4738	BXD64	CD
	Bacteroidota	3907	BXD64	CD
	Campylobacterota	0	BXD64	CD
	Candidatus_Saccharibacteria	7	BXD64	CD
	Rare phyla	0	BXD64	CD
	Deferribacterota	1636	BXD64	CD
	Mycoplasmatota	0	BXD64	CD
	Rare phyla	0	BXD64	CD
	Pseudomonadota (Desulfobacterota)	179	BXD64	CD
	Actinomycetota	14	BXD64	HFD
	Firmicutes (Bacillota)	4762	BXD64	HFD
	Bacteroidota	8968	BXD64	HFD
	Campylobacterota	0	BXD64	HFD
	Candidatus_Saccharibacteria	0	BXD64	HFD
	Rare phyla	0	BXD64	HFD
	Deferribacterota	3199	BXD64	HFD
	Mycoplasmatota	0	BXD64	HFD
	Rare phyla	0	BXD64	HFD
	Pseudomonadota (Desulfobacterota)	632	BXD64	HFD
	Actinomycetota	18	BXD66	CD
	Firmicutes (Bacillota)	11180	BXD66	CD
	Bacteroidota	10534	BXD66	CD
	Campylobacterota	0	BXD66	CD
	Candidatus_Saccharibacteria	14	BXD66	CD
	Rare phyla	0	BXD66	CD
	Deferribacterota	2409	BXD66	CD
	Mycoplasmatota	0	BXD66	CD
	Rare phyla	0	BXD66	CD
	Pseudomonadota (Desulfobacterota)	450	BXD66	CD
	Actinomycetota	20	BXD66	HFD
	Firmicutes (Bacillota)	9083	BXD66	HFD
	Bacteroidota	13076	BXD66	HFD
	Campylobacterota	0	BXD66	HFD
	Candidatus_Saccharibacteria	9	BXD66	HFD
	Rare phyla	0	BXD66	HFD
	Deferribacterota	4263	BXD66	HFD
	Mycoplasmatota	0	BXD66	HFD
	Rare phyla	0	BXD66	HFD
	Pseudomonadota (Desulfobacterota)	1669	BXD66	HFD
	Actinomycetota	75	BXD67	CD
	Firmicutes (Bacillota)	8915	BXD67	CD
	Bacteroidota	4368	BXD67	CD
	Campylobacterota	0	BXD67	CD
	Candidatus_Saccharibacteria	99	BXD67	CD
	Rare phyla	11	BXD67	CD
	Deferribacterota	0	BXD67	CD
	Mycoplasmatota	0	BXD67	CD
	Rare phyla	0	BXD67	CD
	Pseudomonadota (Desulfobacterota)	592	BXD67	CD
	Actinomycetota	22	BXD67	HFD
	Firmicutes (Bacillota)	8843	BXD67	HFD
	Bacteroidota	6143	BXD67	HFD
	Campylobacterota	0	BXD67	HFD
	Candidatus_Saccharibacteria	143	BXD67	HFD
	Rare phyla	0	BXD67	HFD
	Deferribacterota	2	BXD67	HFD
	Mycoplasmatota	0	BXD67	HFD
	Rare phyla	0	BXD67	HFD
	Pseudomonadota (Desulfobacterota)	2422	BXD67	HFD
	Actinomycetota	111	BXD69	CD
	Firmicutes (Bacillota)	9785	BXD69	CD
	Bacteroidota	7100	BXD69	CD
	Campylobacterota	0	BXD69	CD
	Candidatus_Saccharibacteria	262	BXD69	CD
	Rare phyla	0	BXD69	CD
	Deferribacterota	0	BXD69	CD
	Mycoplasmatota	0	BXD69	CD
	Rare phyla	0	BXD69	CD
	Pseudomonadota (Desulfobacterota)	317	BXD69	CD
	Actinomycetota	11	BXD69	HFD
	Firmicutes (Bacillota)	7868	BXD69	HFD
	Bacteroidota	8886	BXD69	HFD
	Campylobacterota	0	BXD69	HFD
	Candidatus_Saccharibacteria	4	BXD69	HFD
	Rare phyla	0	BXD69	HFD
	Deferribacterota	0	BXD69	HFD
	Mycoplasmatota	0	BXD69	HFD
	Rare phyla	0	BXD69	HFD
	Pseudomonadota (Desulfobacterota)	806	BXD69	HFD
	Actinomycetota	107	BXD73	CD
	Firmicutes (Bacillota)	5169	BXD73	CD
	Bacteroidota	4189	BXD73	CD
	Campylobacterota	0	BXD73	CD
	Candidatus_Saccharibacteria	51	BXD73	CD
	Rare phyla	0	BXD73	CD
	Deferribacterota	893	BXD73	CD
	Mycoplasmatota	0	BXD73	CD
	Rare phyla	0	BXD73	CD
	Pseudomonadota (Desulfobacterota)	136	BXD73	CD
	Actinomycetota	70	BXD73	HFD
	Firmicutes (Bacillota)	4629	BXD73	HFD
	Bacteroidota	6358	BXD73	HFD
	Campylobacterota	0	BXD73	HFD
	Candidatus_Saccharibacteria	0	BXD73	HFD
	Rare phyla	0	BXD73	HFD
	Deferribacterota	2334	BXD73	HFD
	Mycoplasmatota	0	BXD73	HFD
	Rare phyla	0	BXD73	HFD
	Pseudomonadota (Desulfobacterota)	669	BXD73	HFD
	Actinomycetota	127	BXD75	CD
	Firmicutes (Bacillota)	9014	BXD75	CD
	Bacteroidota	7827	BXD75	CD
	Campylobacterota	0	BXD75	CD
	Candidatus_Saccharibacteria	48	BXD75	CD
	Rare phyla	47	BXD75	CD
	Deferribacterota	0	BXD75	CD
	Mycoplasmatota	0	BXD75	CD
	Rare phyla	0	BXD75	CD
	Pseudomonadota (Desulfobacterota)	512	BXD75	CD
	Actinomycetota	0	BXD75	HFD
	Firmicutes (Bacillota)	7402	BXD75	HFD
	Bacteroidota	5994	BXD75	HFD
	Campylobacterota	3	BXD75	HFD
	Candidatus_Saccharibacteria	9	BXD75	HFD
	Rare phyla	0	BXD75	HFD
	Deferribacterota	1	BXD75	HFD
	Mycoplasmatota	0	BXD75	HFD
	Rare phyla	0	BXD75	HFD
	Pseudomonadota (Desulfobacterota)	651	BXD75	HFD
	Actinomycetota	32	BXD79	CD
	Firmicutes (Bacillota)	10168	BXD79	CD
	Bacteroidota	5190	BXD79	CD
	Campylobacterota	0	BXD79	CD
	Candidatus_Saccharibacteria	80	BXD79	CD
	Rare phyla	0	BXD79	CD
	Deferribacterota	0	BXD79	CD
	Mycoplasmatota	1540	BXD79	CD
	Rare phyla	135	BXD79	CD
	Pseudomonadota (Desulfobacterota)	430	BXD79	CD
	Actinomycetota	28	BXD79	HFD
	Firmicutes (Bacillota)	6732	BXD79	HFD
	Bacteroidota	9687	BXD79	HFD
	Campylobacterota	0	BXD79	HFD
	Candidatus_Saccharibacteria	0	BXD79	HFD
	Rare phyla	0	BXD79	HFD
	Deferribacterota	1	BXD79	HFD
	Mycoplasmatota	112	BXD79	HFD
	Rare phyla	0	BXD79	HFD
	Pseudomonadota (Desulfobacterota)	1015	BXD79	HFD
	Actinomycetota	110	BXD8	CD
	Firmicutes (Bacillota)	9697	BXD8	CD
	Bacteroidota	3430	BXD8	CD
	Campylobacterota	0	BXD8	CD
	Candidatus_Saccharibacteria	0	BXD8	CD
	Rare phyla	8	BXD8	CD
	Deferribacterota	0	BXD8	CD
	Mycoplasmatota	815	BXD8	CD
	Rare phyla	0	BXD8	CD
	Pseudomonadota (Desulfobacterota)	0	BXD8	CD
	Actinomycetota	70	BXD8	HFD
	Firmicutes (Bacillota)	9482	BXD8	HFD
	Bacteroidota	4507	BXD8	HFD
	Campylobacterota	0	BXD8	HFD
	Candidatus_Saccharibacteria	0	BXD8	HFD
	Rare phyla	0	BXD8	HFD
	Deferribacterota	0	BXD8	HFD
	Mycoplasmatota	1	BXD8	HFD
	Rare phyla	0	BXD8	HFD
	Pseudomonadota (Desulfobacterota)	0	BXD8	HFD
	Actinomycetota	77	BXD81	CD
	Firmicutes (Bacillota)	5144	BXD81	CD
	Bacteroidota	5083	BXD81	CD
	Campylobacterota	2269	BXD81	CD
	Candidatus_Saccharibacteria	61	BXD81	CD
	Rare phyla	0	BXD81	CD
	Deferribacterota	1300	BXD81	CD
	Mycoplasmatota	0	BXD81	CD
	Rare phyla	0	BXD81	CD
	Pseudomonadota (Desulfobacterota)	126	BXD81	CD
	Actinomycetota	6	BXD81	HFD
	Firmicutes (Bacillota)	5257	BXD81	HFD
	Bacteroidota	4695	BXD81	HFD
	Campylobacterota	3056	BXD81	HFD
	Candidatus_Saccharibacteria	12	BXD81	HFD
	Rare phyla	0	BXD81	HFD
	Deferribacterota	3391	BXD81	HFD
	Mycoplasmatota	0	BXD81	HFD
	Rare phyla	0	BXD81	HFD
	Pseudomonadota (Desulfobacterota)	1158	BXD81	HFD
	Actinomycetota	36	BXD84	CD
	Firmicutes (Bacillota)	8379	BXD84	CD
	Bacteroidota	8054	BXD84	CD
	Campylobacterota	0	BXD84	CD
	Candidatus_Saccharibacteria	29	BXD84	CD
	Rare phyla	6	BXD84	CD
	Deferribacterota	1	BXD84	CD
	Mycoplasmatota	729	BXD84	CD
	Rare phyla	0	BXD84	CD
	Pseudomonadota (Desulfobacterota)	341	BXD84	CD
	Actinomycetota	16	BXD84	HFD
	Firmicutes (Bacillota)	8028	BXD84	HFD
	Bacteroidota	8748	BXD84	HFD
	Campylobacterota	1	BXD84	HFD
	Candidatus_Saccharibacteria	4	BXD84	HFD
	Rare phyla	0	BXD84	HFD
	Deferribacterota	4	BXD84	HFD
	Mycoplasmatota	0	BXD84	HFD
	Rare phyla	0	BXD84	HFD
	Pseudomonadota (Desulfobacterota)	774	BXD84	HFD
	Actinomycetota	389	BXD87	CD
	Firmicutes (Bacillota)	9723	BXD87	CD
	Bacteroidota	3150	BXD87	CD
	Campylobacterota	0	BXD87	CD
	Candidatus_Saccharibacteria	18	BXD87	CD
	Rare phyla	6	BXD87	CD
	Deferribacterota	1	BXD87	CD
	Mycoplasmatota	0	BXD87	CD
	Rare phyla	0	BXD87	CD
	Pseudomonadota (Desulfobacterota)	773	BXD87	CD
	Actinomycetota	22	BXD87	HFD
	Firmicutes (Bacillota)	9573	BXD87	HFD
	Bacteroidota	6621	BXD87	HFD
	Campylobacterota	9	BXD87	HFD
	Candidatus_Saccharibacteria	3	BXD87	HFD
	Rare phyla	0	BXD87	HFD
	Deferribacterota	0	BXD87	HFD
	Mycoplasmatota	0	BXD87	HFD
	Rare phyla	0	BXD87	HFD
	Pseudomonadota (Desulfobacterota)	1347	BXD87	HFD
	Actinomycetota	284	BXD89	CD
	Firmicutes (Bacillota)	9326	BXD89	CD
	Bacteroidota	7633	BXD89	CD
	Campylobacterota	0	BXD89	CD
	Candidatus_Saccharibacteria	168	BXD89	CD
	Rare phyla	4	BXD89	CD
	Deferribacterota	0	BXD89	CD
	Mycoplasmatota	0	BXD89	CD
	Rare phyla	0	BXD89	CD
	Pseudomonadota (Desulfobacterota)	160	BXD89	CD
	Actinomycetota	65	BXD89	HFD
	Firmicutes (Bacillota)	9199	BXD89	HFD
	Bacteroidota	7452	BXD89	HFD
	Campylobacterota	0	BXD89	HFD
	Candidatus_Saccharibacteria	5	BXD89	HFD
	Rare phyla	0	BXD89	HFD
	Deferribacterota	1	BXD89	HFD
	Mycoplasmatota	0	BXD89	HFD
	Rare phyla	0	BXD89	HFD
	Pseudomonadota (Desulfobacterota)	853	BXD89	HFD
	Actinomycetota	69	BXD90	CD
	Firmicutes (Bacillota)	9150	BXD90	CD
	Bacteroidota	7842	BXD90	CD
	Campylobacterota	0	BXD90	CD
	Candidatus_Saccharibacteria	105	BXD90	CD
	Rare phyla	0	BXD90	CD
	Deferribacterota	0	BXD90	CD
	Mycoplasmatota	0	BXD90	CD
	Rare phyla	219	BXD90	CD
	Pseudomonadota (Desulfobacterota)	190	BXD90	CD
	Actinomycetota	1	BXD90	HFD
	Firmicutes (Bacillota)	5324	BXD90	HFD
	Bacteroidota	4442	BXD90	HFD
	Campylobacterota	0	BXD90	HFD
	Candidatus_Saccharibacteria	17	BXD90	HFD
	Rare phyla	0	BXD90	HFD
	Deferribacterota	1	BXD90	HFD
	Mycoplasmatota	6	BXD90	HFD
	Rare phyla	0	BXD90	HFD
	Pseudomonadota (Desulfobacterota)	754	BXD90	HFD
	Actinomycetota	352	C57BL6J	CD
	Firmicutes (Bacillota)	3597	C57BL6J	CD
	Bacteroidota	11039	C57BL6J	CD
	Campylobacterota	0	C57BL6J	CD
	Candidatus_Saccharibacteria	0	C57BL6J	CD
	Rare phyla	67	C57BL6J	CD
	Deferribacterota	995	C57BL6J	CD
	Mycoplasmatota	185	C57BL6J	CD
	Rare phyla	0	C57BL6J	CD
	Pseudomonadota (Desulfobacterota)	1340	C57BL6J	CD
	Actinomycetota	6	C57BL6J	HFD
	Firmicutes (Bacillota)	5848	C57BL6J	HFD
	Bacteroidota	7925	C57BL6J	HFD
	Campylobacterota	0	C57BL6J	HFD
	Candidatus_Saccharibacteria	0	C57BL6J	HFD
	Rare phyla	0	C57BL6J	HFD
	Deferribacterota	2587	C57BL6J	HFD
	Mycoplasmatota	0	C57BL6J	HFD
	Rare phyla	0	C57BL6J	HFD
	Pseudomonadota (Desulfobacterota)	1209	C57BL6J	HFD
	Actinomycetota	11	DBA2J	CD
	Firmicutes (Bacillota)	8829	DBA2J	CD
	Bacteroidota	6010	DBA2J	CD
	Campylobacterota	0	DBA2J	CD
	Candidatus_Saccharibacteria	0	DBA2J	CD
	Rare phyla	3	DBA2J	CD
	Deferribacterota	2217	DBA2J	CD
	Mycoplasmatota	0	DBA2J	CD
	Rare phyla	0	DBA2J	CD
	Pseudomonadota (Desulfobacterota)	505	DBA2J	CD
	Actinomycetota	5	DBA2J	HFD
	Firmicutes (Bacillota)	5647	DBA2J	HFD
	Bacteroidota	7545	DBA2J	HFD
	Campylobacterota	0	DBA2J	HFD
	Candidatus_Saccharibacteria	0	DBA2J	HFD
	Rare phyla	0	DBA2J	HFD
	Deferribacterota	3520	DBA2J	HFD
	Mycoplasmatota	0	DBA2J	HFD
	Rare phyla	0	DBA2J	HFD
	Pseudomonadota (Desulfobacterota)	858	DBA2J	HFD

## Sheet: Fig2a
Figure 2: HFD feeding alters the gut microbiome at the genus level
Column description	Kingdom	Phylum	Class	Order	Family	Genus	loge(Fold change)	q value	Standard error	If it is significantly changed upon HFD	If there is Zero value in the data input under CD or HFD	If there is Zero value in the data input under both CD and HFD
	Kingdom	Phylum	Class	Order	Family	Genus	lfc	qvalue	SE	sig	structural_zero	structural_zero_two
	Bacteria	Firmicutes (Bacillota)	Clostridia	Eubacteriales	Lachnospiraceae	Acetatifactor	0.0974187	1	0.127627	FALSE	FALSE	FALSE
	Bacteria	Firmicutes (Bacillota)	Clostridia	Eubacteriales	Oscillospiraceae	Acutalibacter	-0.575288	0.00763985	0.158055	TRUE	FALSE	FALSE
	Bacteria	Actinomycetota	Coriobacteriia	Eggerthellales	Eggerthellaceae	Adlercreutzia	0.313151	0.42637	0.13843	FALSE	FALSE	FALSE
	Bacteria	Bacteroidota	Bacteroidia	Bacteroidales	Rikenellaceae	Alistipes	0.211167	1	0.17435	FALSE	FALSE	FALSE
	Bacteria	Firmicutes (Bacillota)	Clostridia	Eubacteriales	Oscillospiraceae	Anaeromassilibacillus	0.300647	0.0635589	0.100454	FALSE	FALSE	FALSE
	Bacteria	Mycoplasmatota	Mollicutes	Anaeroplasmatales	Anaeroplasmataceae	Anaeroplasma	-1.00763	4.50508e-07	0.175609	TRUE	FALSE	FALSE
	Bacteria	Firmicutes (Bacillota)	Clostridia	Eubacteriales	Lachnospiraceae	Anaerostipes	-0.215151	1	0.124024	FALSE	FALSE	FALSE
	Bacteria	Firmicutes (Bacillota)	Clostridia	Eubacteriales	Lachnospiraceae	Anaerotignum	-1.08163	5.76895e-08	0.1779	TRUE	FALSE	FALSE
	Bacteria	Firmicutes (Bacillota)	Clostridia	Eubacteriales	Oscillospiraceae	Anaerotruncus	0.167518	1	0.198969	FALSE	FALSE	FALSE
	Bacteria	Bacteroidota	Bacteroidia	Bacteroidales	Bacteroidaceae	Bacteroides	1.03003	2.58328e-05	0.206379	TRUE	FALSE	FALSE
	Bacteria	Actinomycetota	Actinobacteria	Bifidobacteriales	Bifidobacteriaceae	Bifidobacterium	-2.0343	2.12877e-42	0.145918	TRUE	FALSE	FALSE
	Bacteria	Pseudomonadota (Desulfobacterota)	Deltaproteobacteria	Desulfovibrionales	Desulfovibrionaceae	Bilophila	1.10905	1.12134e-12	0.145145	TRUE	FALSE	FALSE
	Bacteria	Firmicutes (Bacillota)	Clostridia	Eubacteriales	Lachnospiraceae	Blautia	0.313335	0.310818	0.130512	FALSE	FALSE	FALSE
	Bacteria	Firmicutes (Bacillota)	Clostridia	Eubacteriales	Christensenellaceae	Christensenella	-1.68175	1.68432e-27	0.149775	TRUE	FALSE	FALSE
	Bacteria	Firmicutes (Bacillota)	Clostridia	Eubacteriales	Clostridiaceae_1	Clostridium_sensu_stricto	0.596667	0.0047871	0.157688	TRUE	FALSE	FALSE
	Bacteria	Firmicutes (Bacillota)	Erysipelotrichia	Erysipelotrichales	Coprobacillaceae	Coprobacillus	0.541905	0.000205677	0.119448	TRUE	FALSE	FALSE
	Bacteria	Firmicutes (Bacillota)	Clostridia	Eubacteriales	Lachnospiraceae	Cuneatibacter	0.312289	0.0067684	0.0846666	TRUE	FALSE	FALSE
	Bacteria	Pseudomonadota (Desulfobacterota)	Deltaproteobacteria	Desulfovibrionales	Desulfovibrionaceae	Desulfovibrio	-0.194811	1	0.171037	FALSE	FALSE	FALSE
	Bacteria	Bacteroidota	Bacteroidia	Bacteroidales	Muribaculaceae	Duncaniella	-0.501435	3.42523e-06	0.0932711	TRUE	FALSE	FALSE
	Bacteria	Firmicutes (Bacillota)	Clostridia	Eubacteriales	Oscillospiraceae	Dysosmobacter	-1.31779	2.73887e-14	0.162494	TRUE	FALSE	FALSE
	Bacteria	Firmicutes (Bacillota)	Clostridia	Eubacteriales	Lachnospiraceae	Eisenbergiella	1.75952	1.58438e-10	0.25234	TRUE	FALSE	FALSE
	Bacteria	Firmicutes (Bacillota)	Clostridia	Eubacteriales	Lachnospiraceae	Enterocloster	0.0549547	1	0.116569	FALSE	FALSE	FALSE
	Bacteria	Firmicutes (Bacillota)	Erysipelotrichia	Erysipelotrichales	Erysipelotrichaceae	Faecalibaculum	0.890006	0.000302351	0.200059	TRUE	FALSE	FALSE
	Bacteria	Firmicutes (Bacillota)	Clostridia	Eubacteriales	Lachnospiraceae	Faecalicatena	-0.547272	0.0072657	0.149458	TRUE	FALSE	FALSE
	Bacteria	Firmicutes (Bacillota)	Clostridia	Eubacteriales	Oscillospiraceae	Flintibacter	0.935773	5.19892e-05	0.193154	TRUE	FALSE	FALSE
	Bacteria	Firmicutes (Bacillota)	Clostridia	Eubacteriales	Eubacteriales_incertae_sedis_XII	Fusibacter	-0.0451984	0	0	TRUE	TRUE	FALSE
	Bacteria	Firmicutes (Bacillota)	Clostridia	Eubacteriales	Lachnospiraceae	Fusicatenibacter	-0.509957	0.0835449	0.177076	FALSE	FALSE	FALSE
	Bacteria	Firmicutes (Bacillota)	Clostridia	Eubacteriales	Eubacteriaceae	Gallibacter	-0.436515	0	0	TRUE	TRUE	FALSE
	Bacteria	Firmicutes (Bacillota)	Clostridia	Eubacteriales	Lachnospiraceae	Gallintestinimicrobium	-0.960703	8.20728e-05	0.202328	TRUE	FALSE	FALSE
	Bacteria	Firmicutes (Bacillota)	Clostridia	Eubacteriales	Eubacteriales_incertae_sedis_XIII	Ihubacter	0.168097	1	0.119526	FALSE	FALSE	FALSE
	Bacteria	Firmicutes (Bacillota)	Clostridia	Eubacteriales	Oscillospiraceae	Intestinimonas	1.23176	2.58379e-18	0.134286	TRUE	FALSE	FALSE
	Bacteria	Firmicutes (Bacillota)	Clostridia	Eubacteriales	Lachnospiraceae	Lacrimispora	-1.03266	3.96359e-08	0.16801	TRUE	FALSE	FALSE
	Bacteria	Firmicutes (Bacillota)	Bacilli	Lactobacillales	Lactobacillaceae	Lactobacillus	0.909875	4.25743e-05	0.186108	TRUE	FALSE	FALSE
	Bacteria	Firmicutes (Bacillota)	Bacilli	Lactobacillales	Streptococcaceae	Lactococcus	3.2117	1.37746e-165	0.116474	TRUE	FALSE	FALSE
	Bacteria	Firmicutes (Bacillota)	Clostridia	Eubacteriales	Oscillospiraceae	Lawsonibacter	0.555259	0.00804965	0.153517	TRUE	FALSE	FALSE
	Bacteria	Firmicutes (Bacillota)	Clostridia	Eubacteriales	Eubacteriales_incertae_sedis	Lentihominibacter	0.00669357	1	0.0749443	FALSE	FALSE	FALSE
	Bacteria	Firmicutes (Bacillota)	Bacilli	Lactobacillales	Lactobacillaceae	Ligilactobacillus	0.459178	0.0191736	0.136479	TRUE	FALSE	FALSE
	Bacteria	Firmicutes (Bacillota)	Bacilli	Lactobacillales	Lactobacillaceae	Limosilactobacillus	0.768936	8.31232e-05	0.162204	TRUE	FALSE	FALSE
	Bacteria	Firmicutes (Bacillota)	Clostridia	Eubacteriales	Lachnospiraceae	Marvinbryantia	-1.18317	4.04685e-13	0.152206	TRUE	FALSE	FALSE
	Bacteria	Deferribacterota	Deferribacteres	Deferribacterales	Deferribacteraceae	Mucispirillum	0.464457	3.23149e-06	0.0861617	TRUE	FALSE	FALSE
	Bacteria	Bacteroidota	Bacteroidia	Bacteroidales	Muribaculaceae	Muribaculum	-2.21596	2.96173e-35	0.174309	TRUE	FALSE	FALSE
	Bacteria	Firmicutes (Bacillota)	Clostridia	Eubacteriales	Oscillospiraceae	Muriventricola	0.772104	0.000988974	0.184993	TRUE	FALSE	FALSE
	Bacteria	Firmicutes (Bacillota)	Clostridia	Eubacteriales	Oscillospiraceae	Neglecta	-0.38768	0.0730891	0.132033	FALSE	FALSE	FALSE
	Bacteria	Bacteroidota	Bacteroidia	Bacteroidales	Odoribacteraceae	Odoribacter	-0.00212539	1	0.0943797	FALSE	FALSE	FALSE
	Bacteria	Firmicutes (Bacillota)	Clostridia	Eubacteriales	Oscillospiraceae	Oscillibacter	0.00102356	1	0.125188	FALSE	FALSE	FALSE
	Bacteria	Bacteroidota	Bacteroidia	Bacteroidales	Porphyromonadaceae	Parabacteroides	0.361762	0.00818451	0.100411	TRUE	FALSE	FALSE
	Bacteria	Bacteroidota	Bacteroidia	Bacteroidales	Muribaculaceae	Paramuribaculum	-0.236187	1	0.227197	FALSE	FALSE	FALSE
	Bacteria	Bacteroidota	Bacteroidia	Bacteroidales	Bacteroidaceae	Phocaeicola	0.330847	0.0262991	0.101341	TRUE	FALSE	FALSE
	Bacteria	Bacteroidota	Bacteroidia	Bacteroidales	Prevotellaceae	Prevotellamassilia	0.670174	0.000180395	0.146644	TRUE	FALSE	FALSE
	Bacteria	Firmicutes (Bacillota)	Clostridia	Eubacteriales	Oscillospiraceae	Pseudoflavonifractor	0.271817	0.187273	0.104606	FALSE	FALSE	FALSE
	Bacteria	Firmicutes (Bacillota)	Clostridia	Eubacteriales	Oscillospiraceae	Pusillibacter	-0.0756422	1	0.145185	FALSE	FALSE	FALSE
	Bacteria	Firmicutes (Bacillota)	Clostridia	Eubacteriales	Peptostreptococcaceae	Romboutsia	2.09721	7.57468e-32	0.173574	TRUE	FALSE	FALSE
	Bacteria	Firmicutes (Bacillota)	Clostridia	Eubacteriales	Lachnospiraceae	Roseburia	-0.381751	0.42637	0.169035	FALSE	FALSE	FALSE
	Bacteria	Firmicutes (Bacillota)	Clostridia	Eubacteriales	Lachnospiraceae	Schaedlerella	-0.0342898	1	0.156225	FALSE	FALSE	FALSE
	Bacteria	Firmicutes (Bacillota)	Clostridia	Eubacteriales	Lachnospiraceae	Sporofaciens	0.696795	3.96359e-08	0.113418	TRUE	FALSE	FALSE
	Bacteria	Firmicutes (Bacillota)	Clostridia	Eubacteriales	Lachnospiraceae	Suilimivivens	-0.494695	0.42637	0.221999	FALSE	FALSE	FALSE
	Bacteria	Firmicutes (Bacillota)	Erysipelotrichia	Erysipelotrichales	Coprobacillaceae	Thomasclavelia	0.706064	8.56973e-05	0.149302	TRUE	FALSE	FALSE
	Bacteria	Firmicutes (Bacillota)	Erysipelotrichia	Erysipelotrichales	Turicibacteraceae	Turicibacter	-1.44952	0	0	TRUE	TRUE	FALSE
	Bacteria	Pseudomonadota (Desulfobacterota)	Betaproteobacteria	Burkholderiales	Sutterellaceae	Turicimonas	-0.018052	1	0.125506	FALSE	FALSE	FALSE
	Bacteria	Firmicutes (Bacillota)	Clostridia	Eubacteriales	Oscillospiraceae	Vescimonas	0.520601	0.000302351	0.117125	TRUE	FALSE	FALSE
	Bacteria	Firmicutes (Bacillota)	Clostridia	Eubacteriales	Oscillospiraceae	Zongyangia	-0.557892	0	0	TRUE	TRUE	FALSE

## Sheet: Fig2b
Figure 2: HFD feeding alters the gut microbiome at the genus level
Column description	Kingdom	Phylum	Class	Order	Family	Genus	Strain name	loge(Fold change)	q value	Standard error	If it is significantly changed upon HFD	If there is Zero value in the data input under CD or HFD	If there is Zero value in the data input under both CD and HFD	* q value < 0.05; ** q value < 0.01; *** q value < 0.001
	Kingdom	Phylum	Class	Order	Family	Genus	strain	lfc	qvalue	SE	sig	structural_zero	structural_zero_two	stars
	Bacteria	Firmicutes (Bacillota)	Clostridia	Eubacteriales	Lachnospiraceae	Anaerotignum	BXD1	-3.75266	0	0	TRUE	TRUE	FALSE	***
	Bacteria	Firmicutes (Bacillota)	Clostridia	Eubacteriales	Lachnospiraceae	Anaerotignum	BXD11	-1.64254	0	0	TRUE	TRUE	FALSE	***
	Bacteria	Firmicutes (Bacillota)	Clostridia	Eubacteriales	Lachnospiraceae	Anaerotignum	BXD12	-1.3905	0	0	TRUE	TRUE	FALSE	***
	Bacteria	Firmicutes (Bacillota)	Clostridia	Eubacteriales	Lachnospiraceae	Anaerotignum	BXD27	-3.1836	0	0	TRUE	TRUE	FALSE	***
	Bacteria	Firmicutes (Bacillota)	Clostridia	Eubacteriales	Lachnospiraceae	Anaerotignum	BXD32	-2.31128	0	0	TRUE	TRUE	FALSE	***
	Bacteria	Firmicutes (Bacillota)	Clostridia	Eubacteriales	Lachnospiraceae	Anaerotignum	BXD34	NA	NA	NA	NA	NA	NA	NA
	Bacteria	Firmicutes (Bacillota)	Clostridia	Eubacteriales	Lachnospiraceae	Anaerotignum	BXD39	0.0986737	0	0	TRUE	TRUE	FALSE	***
	Bacteria	Firmicutes (Bacillota)	Clostridia	Eubacteriales	Lachnospiraceae	Anaerotignum	BXD40	NA	NA	NA	NA	NA	NA	NA
	Bacteria	Firmicutes (Bacillota)	Clostridia	Eubacteriales	Lachnospiraceae	Anaerotignum	BXD43	-2.77606	0	0	TRUE	TRUE	FALSE	***
	Bacteria	Firmicutes (Bacillota)	Clostridia	Eubacteriales	Lachnospiraceae	Anaerotignum	BXD45	-0.435504	0	0	TRUE	TRUE	FALSE	***
	Bacteria	Firmicutes (Bacillota)	Clostridia	Eubacteriales	Lachnospiraceae	Anaerotignum	BXD48	-2.68375	0	0	TRUE	TRUE	FALSE	***
	Bacteria	Firmicutes (Bacillota)	Clostridia	Eubacteriales	Lachnospiraceae	Anaerotignum	BXD48a	NA	NA	NA	NA	NA	NA	NA
	Bacteria	Firmicutes (Bacillota)	Clostridia	Eubacteriales	Lachnospiraceae	Anaerotignum	BXD49	NA	NA	NA	NA	NA	NA	NA
	Bacteria	Firmicutes (Bacillota)	Clostridia	Eubacteriales	Lachnospiraceae	Anaerotignum	BXD51	-0.447835	0.82488	0.982153	FALSE	FALSE	FALSE	NA
	Bacteria	Firmicutes (Bacillota)	Clostridia	Eubacteriales	Lachnospiraceae	Anaerotignum	BXD55	NA	NA	NA	NA	NA	NA	NA
	Bacteria	Firmicutes (Bacillota)	Clostridia	Eubacteriales	Lachnospiraceae	Anaerotignum	BXD6	NA	NA	NA	NA	NA	NA	NA
	Bacteria	Firmicutes (Bacillota)	Clostridia	Eubacteriales	Lachnospiraceae	Anaerotignum	BXD62	-2.33454	0	0	TRUE	TRUE	FALSE	***
	Bacteria	Firmicutes (Bacillota)	Clostridia	Eubacteriales	Lachnospiraceae	Anaerotignum	BXD64	NA	NA	NA	NA	NA	NA	NA
	Bacteria	Firmicutes (Bacillota)	Clostridia	Eubacteriales	Lachnospiraceae	Anaerotignum	BXD66	-2.02999	0	0	TRUE	TRUE	FALSE	***
	Bacteria	Firmicutes (Bacillota)	Clostridia	Eubacteriales	Lachnospiraceae	Anaerotignum	BXD67	-2.31921	0	0	TRUE	TRUE	FALSE	***
	Bacteria	Firmicutes (Bacillota)	Clostridia	Eubacteriales	Lachnospiraceae	Anaerotignum	BXD69	NA	NA	NA	NA	NA	NA	NA
	Bacteria	Firmicutes (Bacillota)	Clostridia	Eubacteriales	Lachnospiraceae	Anaerotignum	BXD73	-0.116839	0	0	TRUE	TRUE	FALSE	***
	Bacteria	Firmicutes (Bacillota)	Clostridia	Eubacteriales	Lachnospiraceae	Anaerotignum	BXD75	-3.41435	0	0	TRUE	TRUE	FALSE	***
	Bacteria	Firmicutes (Bacillota)	Clostridia	Eubacteriales	Lachnospiraceae	Anaerotignum	BXD79	-1.60534	0	0	TRUE	TRUE	FALSE	***
	Bacteria	Firmicutes (Bacillota)	Clostridia	Eubacteriales	Lachnospiraceae	Anaerotignum	BXD8	1.28862	0	0	TRUE	TRUE	FALSE	***
	Bacteria	Firmicutes (Bacillota)	Clostridia	Eubacteriales	Lachnospiraceae	Anaerotignum	BXD81	-1.0223	0	0	TRUE	TRUE	FALSE	***
	Bacteria	Firmicutes (Bacillota)	Clostridia	Eubacteriales	Lachnospiraceae	Anaerotignum	BXD84	0.0792454	0	0	TRUE	TRUE	FALSE	***
	Bacteria	Firmicutes (Bacillota)	Clostridia	Eubacteriales	Lachnospiraceae	Anaerotignum	BXD87	-2.84457	0	0	TRUE	TRUE	FALSE	***
	Bacteria	Firmicutes (Bacillota)	Clostridia	Eubacteriales	Lachnospiraceae	Anaerotignum	BXD89	-4.8661	0	0	TRUE	TRUE	FALSE	***
	Bacteria	Firmicutes (Bacillota)	Clostridia	Eubacteriales	Lachnospiraceae	Anaerotignum	BXD90	NA	NA	NA	NA	NA	NA	NA
	Bacteria	Firmicutes (Bacillota)	Clostridia	Eubacteriales	Lachnospiraceae	Anaerotignum	C57BL6J	-0.805627	0	0	TRUE	TRUE	FALSE	***
	Bacteria	Firmicutes (Bacillota)	Clostridia	Eubacteriales	Lachnospiraceae	Anaerotignum	DBA2J	-1.66003	0	0	TRUE	TRUE	FALSE	***
	Bacteria	Bacteroidota	Bacteroidia	Bacteroidales	Bacteroidaceae	Bacteroides	BXD1	0.23824	0.523581	0.2641	FALSE	FALSE	FALSE	NA
	Bacteria	Bacteroidota	Bacteroidia	Bacteroidales	Bacteroidaceae	Bacteroides	BXD11	NA	NA	NA	NA	NA	NA	NA
	Bacteria	Bacteroidota	Bacteroidia	Bacteroidales	Bacteroidaceae	Bacteroides	BXD12	NA	NA	NA	NA	NA	NA	NA
	Bacteria	Bacteroidota	Bacteroidia	Bacteroidales	Bacteroidaceae	Bacteroides	BXD27	NA	NA	NA	NA	NA	NA	NA
	Bacteria	Bacteroidota	Bacteroidia	Bacteroidales	Bacteroidaceae	Bacteroides	BXD32	2.1816	9.34932e-16	0.263996	TRUE	FALSE	FALSE	***
	Bacteria	Bacteroidota	Bacteroidia	Bacteroidales	Bacteroidaceae	Bacteroides	BXD34	-3.1018	0	0	TRUE	TRUE	FALSE	***
	Bacteria	Bacteroidota	Bacteroidia	Bacteroidales	Bacteroidaceae	Bacteroides	BXD39	1.11512	0.0105742	0.372019	TRUE	FALSE	FALSE	*
	Bacteria	Bacteroidota	Bacteroidia	Bacteroidales	Bacteroidaceae	Bacteroides	BXD40	2.1929	0.0670656	1.01709	FALSE	FALSE	FALSE	NA
	Bacteria	Bacteroidota	Bacteroidia	Bacteroidales	Bacteroidaceae	Bacteroides	BXD43	1.44637	0.138644	0.70765	FALSE	FALSE	FALSE	NA
	Bacteria	Bacteroidota	Bacteroidia	Bacteroidales	Bacteroidaceae	Bacteroides	BXD45	-0.986298	0	0	TRUE	TRUE	FALSE	***
	Bacteria	Bacteroidota	Bacteroidia	Bacteroidales	Bacteroidaceae	Bacteroides	BXD48	1.21882	0.00673902	0.394551	TRUE	FALSE	FALSE	**
	Bacteria	Bacteroidota	Bacteroidia	Bacteroidales	Bacteroidaceae	Bacteroides	BXD48a	NA	NA	NA	NA	NA	NA	NA
	Bacteria	Bacteroidota	Bacteroidia	Bacteroidales	Bacteroidaceae	Bacteroides	BXD49	2.82311	0.0122318	0.98704	TRUE	FALSE	FALSE	*
	Bacteria	Bacteroidota	Bacteroidia	Bacteroidales	Bacteroidaceae	Bacteroides	BXD51	0.248459	0.695191	0.324111	FALSE	FALSE	FALSE	NA
	Bacteria	Bacteroidota	Bacteroidia	Bacteroidales	Bacteroidaceae	Bacteroides	BXD55	2.47763	2.99235e-10	0.372423	TRUE	FALSE	FALSE	***
	Bacteria	Bacteroidota	Bacteroidia	Bacteroidales	Bacteroidaceae	Bacteroides	BXD6	3.46627	0	0	TRUE	TRUE	FALSE	***
	Bacteria	Bacteroidota	Bacteroidia	Bacteroidales	Bacteroidaceae	Bacteroides	BXD62	0.860726	0.0802577	0.406406	FALSE	FALSE	FALSE	NA
	Bacteria	Bacteroidota	Bacteroidia	Bacteroidales	Bacteroidaceae	Bacteroides	BXD64	-0.870954	0.0887504	0.422892	FALSE	FALSE	FALSE	NA
	Bacteria	Bacteroidota	Bacteroidia	Bacteroidales	Bacteroidaceae	Bacteroides	BXD66	-0.975744	0.42469	0.855802	FALSE	FALSE	FALSE	NA
	Bacteria	Bacteroidota	Bacteroidia	Bacteroidales	Bacteroidaceae	Bacteroides	BXD67	0.910374	0.615107	1.20119	FALSE	FALSE	FALSE	NA
	Bacteria	Bacteroidota	Bacteroidia	Bacteroidales	Bacteroidaceae	Bacteroides	BXD69	0.570344	0.760024	1.54787	FALSE	FALSE	FALSE	NA
	Bacteria	Bacteroidota	Bacteroidia	Bacteroidales	Bacteroidaceae	Bacteroides	BXD73	2.3729	1.47242e-10	0.350792	TRUE	FALSE	FALSE	***
	Bacteria	Bacteroidota	Bacteroidia	Bacteroidales	Bacteroidaceae	Bacteroides	BXD75	-0.0808827	0.821514	0.282981	FALSE	FALSE	FALSE	NA
	Bacteria	Bacteroidota	Bacteroidia	Bacteroidales	Bacteroidaceae	Bacteroides	BXD79	7.91647	0	0	TRUE	TRUE	FALSE	***
	Bacteria	Bacteroidota	Bacteroidia	Bacteroidales	Bacteroidaceae	Bacteroides	BXD8	6.9036	0	0	TRUE	TRUE	FALSE	***
	Bacteria	Bacteroidota	Bacteroidia	Bacteroidales	Bacteroidaceae	Bacteroides	BXD81	-0.158482	0	0	TRUE	TRUE	FALSE	***
	Bacteria	Bacteroidota	Bacteroidia	Bacteroidales	Bacteroidaceae	Bacteroides	BXD84	1.18731	0.00109255	0.332181	TRUE	FALSE	FALSE	**
	Bacteria	Bacteroidota	Bacteroidia	Bacteroidales	Bacteroidaceae	Bacteroides	BXD87	2.11733	4.11392e-08	0.36198	TRUE	FALSE	FALSE	***
	Bacteria	Bacteroidota	Bacteroidia	Bacteroidales	Bacteroidaceae	Bacteroides	BXD89	-0.0319345	0.920435	0.23684	FALSE	FALSE	FALSE	NA
	Bacteria	Bacteroidota	Bacteroidia	Bacteroidales	Bacteroidaceae	Bacteroides	BXD90	-2.40244	0.0347408	0.960844	TRUE	FALSE	FALSE	*
	Bacteria	Bacteroidota	Bacteroidia	Bacteroidales	Bacteroidaceae	Bacteroides	C57BL6J	-1.10438	0.00441652	0.344732	TRUE	FALSE	FALSE	**
	Bacteria	Bacteroidota	Bacteroidia	Bacteroidales	Bacteroidaceae	Bacteroides	DBA2J	0.767087	0.211259	0.49725	FALSE	FALSE	FALSE	NA
	Bacteria	Others	Actinobacteria	Bifidobacteriales	Bifidobacteriaceae	Bifidobacterium	BXD1	-2.96549	0	0	TRUE	TRUE	FALSE	***
	Bacteria	Others	Actinobacteria	Bifidobacteriales	Bifidobacteriaceae	Bifidobacterium	BXD11	1.11873	0.498631	1.14703	FALSE	FALSE	FALSE	NA
	Bacteria	Others	Actinobacteria	Bifidobacteriales	Bifidobacteriaceae	Bifidobacterium	BXD12	-3.1697	0	0	TRUE	TRUE	FALSE	***
	Bacteria	Others	Actinobacteria	Bifidobacteriales	Bifidobacteriaceae	Bifidobacterium	BXD27	-1.2602	0	0	TRUE	TRUE	FALSE	***
	Bacteria	Others	Actinobacteria	Bifidobacteriales	Bifidobacteriaceae	Bifidobacterium	BXD32	-2.01147	0	0	TRUE	TRUE	FALSE	***
	Bacteria	Others	Actinobacteria	Bifidobacteriales	Bifidobacteriaceae	Bifidobacterium	BXD34	-3.44451	0	0	TRUE	TRUE	FALSE	***
	Bacteria	Others	Actinobacteria	Bifidobacteriales	Bifidobacteriaceae	Bifidobacterium	BXD39	-1.80157	0	0	TRUE	TRUE	FALSE	***
	Bacteria	Others	Actinobacteria	Bifidobacteriales	Bifidobacteriaceae	Bifidobacterium	BXD40	NA	NA	NA	NA	NA	NA	NA
	Bacteria	Others	Actinobacteria	Bifidobacteriales	Bifidobacteriaceae	Bifidobacterium	BXD43	NA	NA	NA	NA	NA	NA	NA
	Bacteria	Others	Actinobacteria	Bifidobacteriales	Bifidobacteriaceae	Bifidobacterium	BXD45	-2.54417	9.32764e-06	0.526216	TRUE	FALSE	FALSE	***
	Bacteria	Others	Actinobacteria	Bifidobacteriales	Bifidobacteriaceae	Bifidobacterium	BXD48	-4.24495	0	0	TRUE	TRUE	FALSE	***
	Bacteria	Others	Actinobacteria	Bifidobacteriales	Bifidobacteriaceae	Bifidobacterium	BXD48a	-3.47372	0	0	TRUE	TRUE	FALSE	***
	Bacteria	Others	Actinobacteria	Bifidobacteriales	Bifidobacteriaceae	Bifidobacterium	BXD49	-2.06438	1.95454e-05	0.44642	TRUE	FALSE	FALSE	***
	Bacteria	Others	Actinobacteria	Bifidobacteriales	Bifidobacteriaceae	Bifidobacterium	BXD51	-1.37644	0	0	TRUE	TRUE	FALSE	***
	Bacteria	Others	Actinobacteria	Bifidobacteriales	Bifidobacteriaceae	Bifidobacterium	BXD55	-2.89395	0	0	TRUE	TRUE	FALSE	***
	Bacteria	Others	Actinobacteria	Bifidobacteriales	Bifidobacteriaceae	Bifidobacterium	BXD6	-3.49421	0	0	TRUE	TRUE	FALSE	***
	Bacteria	Others	Actinobacteria	Bifidobacteriales	Bifidobacteriaceae	Bifidobacterium	BXD62	-1.19548	0	0	TRUE	TRUE	FALSE	***
	Bacteria	Others	Actinobacteria	Bifidobacteriales	Bifidobacteriaceae	Bifidobacterium	BXD64	-2.6444	0	0	TRUE	TRUE	FALSE	***
	Bacteria	Others	Actinobacteria	Bifidobacteriales	Bifidobacteriaceae	Bifidobacterium	BXD66	NA	NA	NA	NA	NA	NA	NA
	Bacteria	Others	Actinobacteria	Bifidobacteriales	Bifidobacteriaceae	Bifidobacterium	BXD67	-3.19728	0	0	TRUE	TRUE	FALSE	***
	Bacteria	Others	Actinobacteria	Bifidobacteriales	Bifidobacteriaceae	Bifidobacterium	BXD69	-2.62587	0	0	TRUE	TRUE	FALSE	***
	Bacteria	Others	Actinobacteria	Bifidobacteriales	Bifidobacteriaceae	Bifidobacterium	BXD73	-0.520107	0.628524	0.745995	FALSE	FALSE	FALSE	NA
	Bacteria	Others	Actinobacteria	Bifidobacteriales	Bifidobacteriaceae	Bifidobacterium	BXD75	-3.33093	0	0	TRUE	TRUE	FALSE	***
	Bacteria	Others	Actinobacteria	Bifidobacteriales	Bifidobacteriaceae	Bifidobacterium	BXD79	NA	NA	NA	NA	NA	NA	NA
	Bacteria	Others	Actinobacteria	Bifidobacteriales	Bifidobacteriaceae	Bifidobacterium	BXD8	-1.908	0	0	TRUE	TRUE	FALSE	***
	Bacteria	Others	Actinobacteria	Bifidobacteriales	Bifidobacteriaceae	Bifidobacterium	BXD81	-2.21519	0	0	TRUE	TRUE	FALSE	***
	Bacteria	Others	Actinobacteria	Bifidobacteriales	Bifidobacteriaceae	Bifidobacterium	BXD84	-1.62115	0	0	TRUE	TRUE	FALSE	***
	Bacteria	Others	Actinobacteria	Bifidobacteriales	Bifidobacteriaceae	Bifidobacterium	BXD87	-4.3503	0	0	TRUE	TRUE	FALSE	***
	Bacteria	Others	Actinobacteria	Bifidobacteriales	Bifidobacteriaceae	Bifidobacterium	BXD89	-4.58791	0	0	TRUE	TRUE	FALSE	***
	Bacteria	Others	Actinobacteria	Bifidobacteriales	Bifidobacteriaceae	Bifidobacterium	BXD90	-1.52844	0	0	TRUE	TRUE	FALSE	***
	Bacteria	Others	Actinobacteria	Bifidobacteriales	Bifidobacteriaceae	Bifidobacterium	C57BL6J	-4.05222	0	0	TRUE	TRUE	FALSE	***
	Bacteria	Others	Actinobacteria	Bifidobacteriales	Bifidobacteriaceae	Bifidobacterium	DBA2J	-0.333369	0	0	TRUE	TRUE	FALSE	***
	Bacteria	Others	Deltaproteobacteria	Desulfovibrionales	Desulfovibrionaceae	Bilophila	BXD1	1.01681	0.00207215	0.300139	TRUE	FALSE	FALSE	**
	Bacteria	Others	Deltaproteobacteria	Desulfovibrionales	Desulfovibrionaceae	Bilophila	BXD11	NA	NA	NA	NA	NA	NA	NA
	Bacteria	Others	Deltaproteobacteria	Desulfovibrionales	Desulfovibrionaceae	Bilophila	BXD12	NA	NA	NA	NA	NA	NA	NA
	Bacteria	Others	Deltaproteobacteria	Desulfovibrionales	Desulfovibrionaceae	Bilophila	BXD27	NA	NA	NA	NA	NA	NA	NA
	Bacteria	Others	Deltaproteobacteria	Desulfovibrionales	Desulfovibrionaceae	Bilophila	BXD32	0.532058	0.273492	0.406822	FALSE	FALSE	FALSE	NA
	Bacteria	Others	Deltaproteobacteria	Desulfovibrionales	Desulfovibrionaceae	Bilophila	BXD34	NA	NA	NA	NA	NA	NA	NA
	Bacteria	Others	Deltaproteobacteria	Desulfovibrionales	Desulfovibrionaceae	Bilophila	BXD39	NA	NA	NA	NA	NA	NA	NA
	Bacteria	Others	Deltaproteobacteria	Desulfovibrionales	Desulfovibrionaceae	Bilophila	BXD40	NA	NA	NA	NA	NA	NA	NA
	Bacteria	Others	Deltaproteobacteria	Desulfovibrionales	Desulfovibrionaceae	Bilophila	BXD43	NA	NA	NA	NA	NA	NA	NA
	Bacteria	Others	Deltaproteobacteria	Desulfovibrionales	Desulfovibrionaceae	Bilophila	BXD45	2.63898	2.66842e-22	0.26408	TRUE	FALSE	FALSE	***
	Bacteria	Others	Deltaproteobacteria	Desulfovibrionales	Desulfovibrionaceae	Bilophila	BXD48	1.57655	0.000171811	0.37723	TRUE	FALSE	FALSE	***
	Bacteria	Others	Deltaproteobacteria	Desulfovibrionales	Desulfovibrionaceae	Bilophila	BXD48a	3.04278	6.11644e-08	0.503011	TRUE	FALSE	FALSE	***
	Bacteria	Others	Deltaproteobacteria	Desulfovibrionales	Desulfovibrionaceae	Bilophila	BXD49	0.789115	0.383628	0.655568	FALSE	FALSE	FALSE	NA
	Bacteria	Others	Deltaproteobacteria	Desulfovibrionales	Desulfovibrionaceae	Bilophila	BXD51	0.969836	0.00249531	0.278342	TRUE	FALSE	FALSE	**
	Bacteria	Others	Deltaproteobacteria	Desulfovibrionales	Desulfovibrionaceae	Bilophila	BXD55	1.91997	5.00839e-07	0.357277	TRUE	FALSE	FALSE	***
	Bacteria	Others	Deltaproteobacteria	Desulfovibrionales	Desulfovibrionaceae	Bilophila	BXD6	-2.8155	0	0	TRUE	TRUE	FALSE	***
	Bacteria	Others	Deltaproteobacteria	Desulfovibrionales	Desulfovibrionaceae	Bilophila	BXD62	1.00962	0.0498915	0.414176	TRUE	FALSE	FALSE	*
	Bacteria	Others	Deltaproteobacteria	Desulfovibrionales	Desulfovibrionaceae	Bilophila	BXD64	0.966474	0.00174516	0.276141	TRUE	FALSE	FALSE	**
	Bacteria	Others	Deltaproteobacteria	Desulfovibrionales	Desulfovibrionaceae	Bilophila	BXD66	0.728118	0.00422779	0.226827	TRUE	FALSE	FALSE	**
	Bacteria	Others	Deltaproteobacteria	Desulfovibrionales	Desulfovibrionaceae	Bilophila	BXD67	0.165695	0.769356	0.355478	FALSE	FALSE	FALSE	NA
	Bacteria	Others	Deltaproteobacteria	Desulfovibrionales	Desulfovibrionaceae	Bilophila	BXD69	1.74457	0.0906048	0.83973	FALSE	FALSE	FALSE	NA
	Bacteria	Others	Deltaproteobacteria	Desulfovibrionales	Desulfovibrionaceae	Bilophila	BXD73	3.39647	0.0195005	1.28912	TRUE	FALSE	FALSE	*
	Bacteria	Others	Deltaproteobacteria	Desulfovibrionales	Desulfovibrionaceae	Bilophila	BXD75	-0.48382	0.809217	1.14196	FALSE	FALSE	FALSE	NA
	Bacteria	Others	Deltaproteobacteria	Desulfovibrionales	Desulfovibrionaceae	Bilophila	BXD79	2.51525	1.682e-09	0.401957	TRUE	FALSE	FALSE	***
	Bacteria	Others	Deltaproteobacteria	Desulfovibrionales	Desulfovibrionaceae	Bilophila	BXD8	NA	NA	NA	NA	NA	NA	NA
	Bacteria	Others	Deltaproteobacteria	Desulfovibrionales	Desulfovibrionaceae	Bilophila	BXD81	3.62928	3.70155e-07	0.663208	TRUE	FALSE	FALSE	***
	Bacteria	Others	Deltaproteobacteria	Desulfovibrionales	Desulfovibrionaceae	Bilophila	BXD84	1.66316	4.49379e-06	0.33237	TRUE	FALSE	FALSE	***
	Bacteria	Others	Deltaproteobacteria	Desulfovibrionales	Desulfovibrionaceae	Bilophila	BXD87	0.408325	0.262681	0.292909	FALSE	FALSE	FALSE	NA
	Bacteria	Others	Deltaproteobacteria	Desulfovibrionales	Desulfovibrionaceae	Bilophila	BXD89	2.92742	2.0514e-05	0.647513	TRUE	FALSE	FALSE	***
	Bacteria	Others	Deltaproteobacteria	Desulfovibrionales	Desulfovibrionaceae	Bilophila	BXD90	2.53429	1.37455e-29	0.219223	TRUE	FALSE	FALSE	***
	Bacteria	Others	Deltaproteobacteria	Desulfovibrionales	Desulfovibrionaceae	Bilophila	C57BL6J	0.473387	0.148391	0.273757	FALSE	FALSE	FALSE	NA
	Bacteria	Others	Deltaproteobacteria	Desulfovibrionales	Desulfovibrionaceae	Bilophila	DBA2J	0.703054	0.0344959	0.277491	TRUE	FALSE	FALSE	*
	Bacteria	Firmicutes (Bacillota)	Clostridia	Eubacteriales	Christensenellaceae	Christensenella	BXD1	-3.53906	0	0	TRUE	TRUE	FALSE	***
	Bacteria	Firmicutes (Bacillota)	Clostridia	Eubacteriales	Christensenellaceae	Christensenella	BXD11	-1.56061	0	0	TRUE	TRUE	FALSE	***
	Bacteria	Firmicutes (Bacillota)	Clostridia	Eubacteriales	Christensenellaceae	Christensenella	BXD12	-3.42649	0	0	TRUE	TRUE	FALSE	***
	Bacteria	Firmicutes (Bacillota)	Clostridia	Eubacteriales	Christensenellaceae	Christensenella	BXD27	-1.81173	0.111334	0.801858	FALSE	FALSE	FALSE	NA
	Bacteria	Firmicutes (Bacillota)	Clostridia	Eubacteriales	Christensenellaceae	Christensenella	BXD32	-2.49254	1.31381e-06	0.493758	TRUE	FALSE	FALSE	***
	Bacteria	Firmicutes (Bacillota)	Clostridia	Eubacteriales	Christensenellaceae	Christensenella	BXD34	-2.51471	0.0039796	0.762286	TRUE	FALSE	FALSE	**
	Bacteria	Firmicutes (Bacillota)	Clostridia	Eubacteriales	Christensenellaceae	Christensenella	BXD39	-1.80123	8.01342e-05	0.40505	TRUE	FALSE	FALSE	***
	Bacteria	Firmicutes (Bacillota)	Clostridia	Eubacteriales	Christensenellaceae	Christensenella	BXD40	-1.4229	0.115629	0.777275	FALSE	FALSE	FALSE	NA
	Bacteria	Firmicutes (Bacillota)	Clostridia	Eubacteriales	Christensenellaceae	Christensenella	BXD43	0.107704	0.8785	0.604263	FALSE	FALSE	FALSE	NA
	Bacteria	Firmicutes (Bacillota)	Clostridia	Eubacteriales	Christensenellaceae	Christensenella	BXD45	-1.44099	0.00416777	0.438689	TRUE	FALSE	FALSE	**
	Bacteria	Firmicutes (Bacillota)	Clostridia	Eubacteriales	Christensenellaceae	Christensenella	BXD48	-2.38321	0.00125801	0.662448	TRUE	FALSE	FALSE	**
	Bacteria	Firmicutes (Bacillota)	Clostridia	Eubacteriales	Christensenellaceae	Christensenella	BXD48a	-2.83063	0	0	TRUE	TRUE	FALSE	***
	Bacteria	Firmicutes (Bacillota)	Clostridia	Eubacteriales	Christensenellaceae	Christensenella	BXD49	-3.64537	0	0	TRUE	TRUE	FALSE	***
	Bacteria	Firmicutes (Bacillota)	Clostridia	Eubacteriales	Christensenellaceae	Christensenella	BXD51	-3.4174	0	0	TRUE	TRUE	FALSE	***
	Bacteria	Firmicutes (Bacillota)	Clostridia	Eubacteriales	Christensenellaceae	Christensenella	BXD55	-2.34116	0	0	TRUE	TRUE	FALSE	***
	Bacteria	Firmicutes (Bacillota)	Clostridia	Eubacteriales	Christensenellaceae	Christensenella	BXD6	NA	NA	NA	NA	NA	NA	NA
	Bacteria	Firmicutes (Bacillota)	Clostridia	Eubacteriales	Christensenellaceae	Christensenella	BXD62	-0.644846	0.508766	0.687975	FALSE	FALSE	FALSE	NA
	Bacteria	Firmicutes (Bacillota)	Clostridia	Eubacteriales	Christensenellaceae	Christensenella	BXD64	NA	NA	NA	NA	NA	NA	NA
	Bacteria	Firmicutes (Bacillota)	Clostridia	Eubacteriales	Christensenellaceae	Christensenella	BXD66	-1.99501	0	0	TRUE	TRUE	FALSE	***
	Bacteria	Firmicutes (Bacillota)	Clostridia	Eubacteriales	Christensenellaceae	Christensenella	BXD67	NA	NA	NA	NA	NA	NA	NA
	Bacteria	Firmicutes (Bacillota)	Clostridia	Eubacteriales	Christensenellaceae	Christensenella	BXD69	-2.71373	0	0	TRUE	TRUE	FALSE	***
	Bacteria	Firmicutes (Bacillota)	Clostridia	Eubacteriales	Christensenellaceae	Christensenella	BXD73	NA	NA	NA	NA	NA	NA	NA
	Bacteria	Firmicutes (Bacillota)	Clostridia	Eubacteriales	Christensenellaceae	Christensenella	BXD75	0.10401	0	0	TRUE	TRUE	FALSE	***
	Bacteria	Firmicutes (Bacillota)	Clostridia	Eubacteriales	Christensenellaceae	Christensenella	BXD79	NA	NA	NA	NA	NA	NA	NA
	Bacteria	Firmicutes (Bacillota)	Clostridia	Eubacteriales	Christensenellaceae	Christensenella	BXD8	NA	NA	NA	NA	NA	NA	NA
	Bacteria	Firmicutes (Bacillota)	Clostridia	Eubacteriales	Christensenellaceae	Christensenella	BXD81	-3.45924	0	0	TRUE	TRUE	FALSE	***
	Bacteria	Firmicutes (Bacillota)	Clostridia	Eubacteriales	Christensenellaceae	Christensenella	BXD84	-0.686498	0.497293	0.689879	FALSE	FALSE	FALSE	NA
	Bacteria	Firmicutes (Bacillota)	Clostridia	Eubacteriales	Christensenellaceae	Christensenella	BXD87	-1.5937	0.123777	0.837117	FALSE	FALSE	FALSE	NA
	Bacteria	Firmicutes (Bacillota)	Clostridia	Eubacteriales	Christensenellaceae	Christensenella	BXD89	-3.36304	0	0	TRUE	TRUE	FALSE	***
	Bacteria	Firmicutes (Bacillota)	Clostridia	Eubacteriales	Christensenellaceae	Christensenella	BXD90	-3.70973	0	0	TRUE	TRUE	FALSE	***
	Bacteria	Firmicutes (Bacillota)	Clostridia	Eubacteriales	Christensenellaceae	Christensenella	C57BL6J	-1.40787	0	0	TRUE	TRUE	FALSE	***
	Bacteria	Firmicutes (Bacillota)	Clostridia	Eubacteriales	Christensenellaceae	Christensenella	DBA2J	-2.27526	0	0	TRUE	TRUE	FALSE	***
	Bacteria	Firmicutes (Bacillota)	Clostridia	Eubacteriales	Oscillospiraceae	Dysosmobacter	BXD1	0.0240394	0.965715	0.357585	FALSE	FALSE	FALSE	NA
	Bacteria	Firmicutes (Bacillota)	Clostridia	Eubacteriales	Oscillospiraceae	Dysosmobacter	BXD11	-2.48657	0.0326493	0.883554	TRUE	FALSE	FALSE	*
	Bacteria	Firmicutes (Bacillota)	Clostridia	Eubacteriales	Oscillospiraceae	Dysosmobacter	BXD12	-3.79409	0	0	TRUE	TRUE	FALSE	***
	Bacteria	Firmicutes (Bacillota)	Clostridia	Eubacteriales	Oscillospiraceae	Dysosmobacter	BXD27	-1.86381	0.000348266	0.45943	TRUE	FALSE	FALSE	***
	Bacteria	Firmicutes (Bacillota)	Clostridia	Eubacteriales	Oscillospiraceae	Dysosmobacter	BXD32	-0.0129797	0.993651	0.412578	FALSE	FALSE	FALSE	NA
	Bacteria	Firmicutes (Bacillota)	Clostridia	Eubacteriales	Oscillospiraceae	Dysosmobacter	BXD34	-2.94129	5.97022e-05	0.6665	TRUE	FALSE	FALSE	***
	Bacteria	Firmicutes (Bacillota)	Clostridia	Eubacteriales	Oscillospiraceae	Dysosmobacter	BXD39	-0.29085	0.833122	0.885502	FALSE	FALSE	FALSE	NA
	Bacteria	Firmicutes (Bacillota)	Clostridia	Eubacteriales	Oscillospiraceae	Dysosmobacter	BXD40	-0.235019	0.57395	0.340421	FALSE	FALSE	FALSE	NA
	Bacteria	Firmicutes (Bacillota)	Clostridia	Eubacteriales	Oscillospiraceae	Dysosmobacter	BXD43	-3.65881	0	0	TRUE	TRUE	FALSE	***
	Bacteria	Firmicutes (Bacillota)	Clostridia	Eubacteriales	Oscillospiraceae	Dysosmobacter	BXD45	0.490172	0.695689	0.798912	FALSE	FALSE	FALSE	NA
	Bacteria	Firmicutes (Bacillota)	Clostridia	Eubacteriales	Oscillospiraceae	Dysosmobacter	BXD48	-3.81443	0	0	TRUE	TRUE	FALSE	***
	Bacteria	Firmicutes (Bacillota)	Clostridia	Eubacteriales	Oscillospiraceae	Dysosmobacter	BXD48a	0.510471	0.430789	0.437757	FALSE	FALSE	FALSE	NA
	Bacteria	Firmicutes (Bacillota)	Clostridia	Eubacteriales	Oscillospiraceae	Dysosmobacter	BXD49	-2.4032	0	0	TRUE	TRUE	FALSE	***
	Bacteria	Firmicutes (Bacillota)	Clostridia	Eubacteriales	Oscillospiraceae	Dysosmobacter	BXD51	-2.26123	0	0	TRUE	TRUE	FALSE	***
	Bacteria	Firmicutes (Bacillota)	Clostridia	Eubacteriales	Oscillospiraceae	Dysosmobacter	BXD55	-0.855654	0.191807	0.509131	FALSE	FALSE	FALSE	NA
	Bacteria	Firmicutes (Bacillota)	Clostridia	Eubacteriales	Oscillospiraceae	Dysosmobacter	BXD6	NA	NA	NA	NA	NA	NA	NA
	Bacteria	Firmicutes (Bacillota)	Clostridia	Eubacteriales	Oscillospiraceae	Dysosmobacter	BXD62	0.625079	0.28378	0.447973	FALSE	FALSE	FALSE	NA
	Bacteria	Firmicutes (Bacillota)	Clostridia	Eubacteriales	Oscillospiraceae	Dysosmobacter	BXD64	-3.12705	0	0	TRUE	TRUE	FALSE	***
	Bacteria	Firmicutes (Bacillota)	Clostridia	Eubacteriales	Oscillospiraceae	Dysosmobacter	BXD66	-1.96175	0.000256469	0.471765	TRUE	FALSE	FALSE	***
	Bacteria	Firmicutes (Bacillota)	Clostridia	Eubacteriales	Oscillospiraceae	Dysosmobacter	BXD67	-2.6256	0.00413407	0.805744	TRUE	FALSE	FALSE	**
	Bacteria	Firmicutes (Bacillota)	Clostridia	Eubacteriales	Oscillospiraceae	Dysosmobacter	BXD69	NA	NA	NA	NA	NA	NA	NA
	Bacteria	Firmicutes (Bacillota)	Clostridia	Eubacteriales	Oscillospiraceae	Dysosmobacter	BXD73	-3.24661	0	0	TRUE	TRUE	FALSE	***
	Bacteria	Firmicutes (Bacillota)	Clostridia	Eubacteriales	Oscillospiraceae	Dysosmobacter	BXD75	-1.89683	2.08495e-06	0.367	TRUE	FALSE	FALSE	***
	Bacteria	Firmicutes (Bacillota)	Clostridia	Eubacteriales	Oscillospiraceae	Dysosmobacter	BXD79	-3.51386	0	0	TRUE	TRUE	FALSE	***
	Bacteria	Firmicutes (Bacillota)	Clostridia	Eubacteriales	Oscillospiraceae	Dysosmobacter	BXD8	-1.76379	0	0	TRUE	TRUE	FALSE	***
	Bacteria	Firmicutes (Bacillota)	Clostridia	Eubacteriales	Oscillospiraceae	Dysosmobacter	BXD81	-1.3593	0	0	TRUE	TRUE	FALSE	***
	Bacteria	Firmicutes (Bacillota)	Clostridia	Eubacteriales	Oscillospiraceae	Dysosmobacter	BXD84	-1.63027	0.00642502	0.542168	TRUE	FALSE	FALSE	**
	Bacteria	Firmicutes (Bacillota)	Clostridia	Eubacteriales	Oscillospiraceae	Dysosmobacter	BXD87	0.415639	0.623647	0.672161	FALSE	FALSE	FALSE	NA
	Bacteria	Firmicutes (Bacillota)	Clostridia	Eubacteriales	Oscillospiraceae	Dysosmobacter	BXD89	-1.17367	0.172788	0.721235	FALSE	FALSE	FALSE	NA
	Bacteria	Firmicutes (Bacillota)	Clostridia	Eubacteriales	Oscillospiraceae	Dysosmobacter	BXD90	-1.52073	0.208628	0.976034	FALSE	FALSE	FALSE	NA
	Bacteria	Firmicutes (Bacillota)	Clostridia	Eubacteriales	Oscillospiraceae	Dysosmobacter	C57BL6J	0.293588	0.780008	0.849638	FALSE	FALSE	FALSE	NA
	Bacteria	Firmicutes (Bacillota)	Clostridia	Eubacteriales	Oscillospiraceae	Dysosmobacter	DBA2J	-1.52903	0.000293168	0.376119	TRUE	FALSE	FALSE	***
	Bacteria	Firmicutes (Bacillota)	Clostridia	Eubacteriales	Lachnospiraceae	Eisenbergiella	BXD1	2.20769	0.0396754	0.935265	TRUE	FALSE	FALSE	*
	Bacteria	Firmicutes (Bacillota)	Clostridia	Eubacteriales	Lachnospiraceae	Eisenbergiella	BXD11	NA	NA	NA	NA	NA	NA	NA
	Bacteria	Firmicutes (Bacillota)	Clostridia	Eubacteriales	Lachnospiraceae	Eisenbergiella	BXD12	0.94187	0	0	TRUE	TRUE	FALSE	***
	Bacteria	Firmicutes (Bacillota)	Clostridia	Eubacteriales	Lachnospiraceae	Eisenbergiella	BXD27	-0.0262591	0.987774	0.447518	FALSE	FALSE	FALSE	NA
	Bacteria	Firmicutes (Bacillota)	Clostridia	Eubacteriales	Lachnospiraceae	Eisenbergiella	BXD32	NA	NA	NA	NA	NA	NA	NA
	Bacteria	Firmicutes (Bacillota)	Clostridia	Eubacteriales	Lachnospiraceae	Eisenbergiella	BXD34	2.29269	0	0	TRUE	TRUE	FALSE	***
	Bacteria	Firmicutes (Bacillota)	Clostridia	Eubacteriales	Lachnospiraceae	Eisenbergiella	BXD39	2.07028	0	0	TRUE	TRUE	FALSE	***
	Bacteria	Firmicutes (Bacillota)	Clostridia	Eubacteriales	Lachnospiraceae	Eisenbergiella	BXD40	3.62308	0	0	TRUE	TRUE	FALSE	***
	Bacteria	Firmicutes (Bacillota)	Clostridia	Eubacteriales	Lachnospiraceae	Eisenbergiella	BXD43	0.185869	0.911098	1.6647	FALSE	FALSE	FALSE	NA
	Bacteria	Firmicutes (Bacillota)	Clostridia	Eubacteriales	Lachnospiraceae	Eisenbergiella	BXD45	0.213227	0.920718	1.73037	FALSE	FALSE	FALSE	NA
	Bacteria	Firmicutes (Bacillota)	Clostridia	Eubacteriales	Lachnospiraceae	Eisenbergiella	BXD48	3.53593	0	0	TRUE	TRUE	FALSE	***
	Bacteria	Firmicutes (Bacillota)	Clostridia	Eubacteriales	Lachnospiraceae	Eisenbergiella	BXD48a	2.81502	0	0	TRUE	TRUE	FALSE	***
	Bacteria	Firmicutes (Bacillota)	Clostridia	Eubacteriales	Lachnospiraceae	Eisenbergiella	BXD49	2.45135	0	0	TRUE	TRUE	FALSE	***
	Bacteria	Firmicutes (Bacillota)	Clostridia	Eubacteriales	Lachnospiraceae	Eisenbergiella	BXD51	1.62637	0.38769	1.28665	FALSE	FALSE	FALSE	NA
	Bacteria	Firmicutes (Bacillota)	Clostridia	Eubacteriales	Lachnospiraceae	Eisenbergiella	BXD55	3.31974	0	0	TRUE	TRUE	FALSE	***
	Bacteria	Firmicutes (Bacillota)	Clostridia	Eubacteriales	Lachnospiraceae	Eisenbergiella	BXD6	2.78127	0	0	TRUE	TRUE	FALSE	***
	Bacteria	Firmicutes (Bacillota)	Clostridia	Eubacteriales	Lachnospiraceae	Eisenbergiella	BXD62	1.10506	0.514739	1.21284	FALSE	FALSE	FALSE	NA
	Bacteria	Firmicutes (Bacillota)	Clostridia	Eubacteriales	Lachnospiraceae	Eisenbergiella	BXD64	3.74592	0	0	TRUE	TRUE	FALSE	***
	Bacteria	Firmicutes (Bacillota)	Clostridia	Eubacteriales	Lachnospiraceae	Eisenbergiella	BXD66	-0.532637	0.878541	1.18685	FALSE	FALSE	FALSE	NA
	Bacteria	Firmicutes (Bacillota)	Clostridia	Eubacteriales	Lachnospiraceae	Eisenbergiella	BXD67	-0.509008	0.810023	1.28445	FALSE	FALSE	FALSE	NA
	Bacteria	Firmicutes (Bacillota)	Clostridia	Eubacteriales	Lachnospiraceae	Eisenbergiella	BXD69	3.47624	0	0	TRUE	TRUE	FALSE	***
	Bacteria	Firmicutes (Bacillota)	Clostridia	Eubacteriales	Lachnospiraceae	Eisenbergiella	BXD73	5.75758	0	0	TRUE	TRUE	FALSE	***
	Bacteria	Firmicutes (Bacillota)	Clostridia	Eubacteriales	Lachnospiraceae	Eisenbergiella	BXD75	-2.22041	0	0	TRUE	TRUE	FALSE	***
	Bacteria	Firmicutes (Bacillota)	Clostridia	Eubacteriales	Lachnospiraceae	Eisenbergiella	BXD79	-0.145615	0	0	TRUE	TRUE	FALSE	***
	Bacteria	Firmicutes (Bacillota)	Clostridia	Eubacteriales	Lachnospiraceae	Eisenbergiella	BXD8	1.26498	0.312674	0.986146	FALSE	FALSE	FALSE	NA
	Bacteria	Firmicutes (Bacillota)	Clostridia	Eubacteriales	Lachnospiraceae	Eisenbergiella	BXD81	4.43647	0	0	TRUE	TRUE	FALSE	***
	Bacteria	Firmicutes (Bacillota)	Clostridia	Eubacteriales	Lachnospiraceae	Eisenbergiella	BXD84	1.95172	0	0	TRUE	TRUE	FALSE	***
	Bacteria	Firmicutes (Bacillota)	Clostridia	Eubacteriales	Lachnospiraceae	Eisenbergiella	BXD87	2.21823	0.138615	1.2333	FALSE	FALSE	FALSE	NA
	Bacteria	Firmicutes (Bacillota)	Clostridia	Eubacteriales	Lachnospiraceae	Eisenbergiella	BXD89	-0.408572	0.869291	1.47903	FALSE	FALSE	FALSE	NA
	Bacteria	Firmicutes (Bacillota)	Clostridia	Eubacteriales	Lachnospiraceae	Eisenbergiella	BXD90	1.57812	0	0	TRUE	TRUE	FALSE	***
	Bacteria	Firmicutes (Bacillota)	Clostridia	Eubacteriales	Lachnospiraceae	Eisenbergiella	C57BL6J	1.84884	0	0	TRUE	TRUE	FALSE	***
	Bacteria	Firmicutes (Bacillota)	Clostridia	Eubacteriales	Lachnospiraceae	Eisenbergiella	DBA2J	3.64113	0	0	TRUE	TRUE	FALSE	***
	Bacteria	Firmicutes (Bacillota)	Clostridia	Eubacteriales	Oscillospiraceae	Intestinimonas	BXD1	0.503389	0.00207215	0.148298	TRUE	FALSE	FALSE	**
	Bacteria	Firmicutes (Bacillota)	Clostridia	Eubacteriales	Oscillospiraceae	Intestinimonas	BXD11	2.83378	0.00593645	0.821933	TRUE	FALSE	FALSE	**
	Bacteria	Firmicutes (Bacillota)	Clostridia	Eubacteriales	Oscillospiraceae	Intestinimonas	BXD12	0.00443801	0.990295	0.364865	FALSE	FALSE	FALSE	NA
	Bacteria	Firmicutes (Bacillota)	Clostridia	Eubacteriales	Oscillospiraceae	Intestinimonas	BXD27	1.46192	0.142152	0.748387	FALSE	FALSE	FALSE	NA
	Bacteria	Firmicutes (Bacillota)	Clostridia	Eubacteriales	Oscillospiraceae	Intestinimonas	BXD32	0.0767541	0.937935	0.367814	FALSE	FALSE	FALSE	NA
	Bacteria	Firmicutes (Bacillota)	Clostridia	Eubacteriales	Oscillospiraceae	Intestinimonas	BXD34	0.0374073	0.924393	0.394171	FALSE	FALSE	FALSE	NA
	Bacteria	Firmicutes (Bacillota)	Clostridia	Eubacteriales	Oscillospiraceae	Intestinimonas	BXD39	2.00297	1.44606e-11	0.278419	TRUE	FALSE	FALSE	***
	Bacteria	Firmicutes (Bacillota)	Clostridia	Eubacteriales	Oscillospiraceae	Intestinimonas	BXD40	1.0866	0.0825424	0.535068	FALSE	FALSE	FALSE	NA
	Bacteria	Firmicutes (Bacillota)	Clostridia	Eubacteriales	Oscillospiraceae	Intestinimonas	BXD43	0.424338	0.365232	0.306577	FALSE	FALSE	FALSE	NA
	Bacteria	Firmicutes (Bacillota)	Clostridia	Eubacteriales	Oscillospiraceae	Intestinimonas	BXD45	1.69603	0.135537	0.902309	FALSE	FALSE	FALSE	NA
	Bacteria	Firmicutes (Bacillota)	Clostridia	Eubacteriales	Oscillospiraceae	Intestinimonas	BXD48	1.33466	0.0315232	0.527507	TRUE	FALSE	FALSE	*
	Bacteria	Firmicutes (Bacillota)	Clostridia	Eubacteriales	Oscillospiraceae	Intestinimonas	BXD48a	0.748514	0.486495	0.741488	FALSE	FALSE	FALSE	NA
	Bacteria	Firmicutes (Bacillota)	Clostridia	Eubacteriales	Oscillospiraceae	Intestinimonas	BXD49	-0.321934	0.855833	0.972533	FALSE	FALSE	FALSE	NA
	Bacteria	Firmicutes (Bacillota)	Clostridia	Eubacteriales	Oscillospiraceae	Intestinimonas	BXD51	1.75736	0.0127552	0.620751	TRUE	FALSE	FALSE	*
	Bacteria	Firmicutes (Bacillota)	Clostridia	Eubacteriales	Oscillospiraceae	Intestinimonas	BXD55	1.11468	0.000527523	0.292982	TRUE	FALSE	FALSE	***
	Bacteria	Firmicutes (Bacillota)	Clostridia	Eubacteriales	Oscillospiraceae	Intestinimonas	BXD6	2.17349	0.0243419	0.82501	TRUE	FALSE	FALSE	*
	Bacteria	Firmicutes (Bacillota)	Clostridia	Eubacteriales	Oscillospiraceae	Intestinimonas	BXD62	0.00620255	0.991651	0.592749	FALSE	FALSE	FALSE	NA
	Bacteria	Firmicutes (Bacillota)	Clostridia	Eubacteriales	Oscillospiraceae	Intestinimonas	BXD64	2.07772	0.0148793	0.745025	TRUE	FALSE	FALSE	*
	Bacteria	Firmicutes (Bacillota)	Clostridia	Eubacteriales	Oscillospiraceae	Intestinimonas	BXD66	1.01498	0.00123948	0.276982	TRUE	FALSE	FALSE	**
	Bacteria	Firmicutes (Bacillota)	Clostridia	Eubacteriales	Oscillospiraceae	Intestinimonas	BXD67	0.230049	0.769356	0.469698	FALSE	FALSE	FALSE	NA
	Bacteria	Firmicutes (Bacillota)	Clostridia	Eubacteriales	Oscillospiraceae	Intestinimonas	BXD69	3.0488	3.11217e-06	0.610176	TRUE	FALSE	FALSE	***
	Bacteria	Firmicutes (Bacillota)	Clostridia	Eubacteriales	Oscillospiraceae	Intestinimonas	BXD73	1.42116	0.292714	0.97841	FALSE	FALSE	FALSE	NA
	Bacteria	Firmicutes (Bacillota)	Clostridia	Eubacteriales	Oscillospiraceae	Intestinimonas	BXD75	1.39352	0.0931899	0.680025	FALSE	FALSE	FALSE	NA
	Bacteria	Firmicutes (Bacillota)	Clostridia	Eubacteriales	Oscillospiraceae	Intestinimonas	BXD79	1.90795	3.11677e-12	0.264804	TRUE	FALSE	FALSE	***
	Bacteria	Firmicutes (Bacillota)	Clostridia	Eubacteriales	Oscillospiraceae	Intestinimonas	BXD8	1.44605	0.0133218	0.508011	TRUE	FALSE	FALSE	*
	Bacteria	Firmicutes (Bacillota)	Clostridia	Eubacteriales	Oscillospiraceae	Intestinimonas	BXD81	1.27955	0.0526387	0.513651	FALSE	FALSE	FALSE	NA
	Bacteria	Firmicutes (Bacillota)	Clostridia	Eubacteriales	Oscillospiraceae	Intestinimonas	BXD84	1.32042	0.000635137	0.346099	TRUE	FALSE	FALSE	***
	Bacteria	Firmicutes (Bacillota)	Clostridia	Eubacteriales	Oscillospiraceae	Intestinimonas	BXD87	0.860956	0.109207	0.435504	FALSE	FALSE	FALSE	NA
	Bacteria	Firmicutes (Bacillota)	Clostridia	Eubacteriales	Oscillospiraceae	Intestinimonas	BXD89	0.127578	0.859103	0.380541	FALSE	FALSE	FALSE	NA
	Bacteria	Firmicutes (Bacillota)	Clostridia	Eubacteriales	Oscillospiraceae	Intestinimonas	BXD90	0.822843	0.024378	0.310883	TRUE	FALSE	FALSE	*
	Bacteria	Firmicutes (Bacillota)	Clostridia	Eubacteriales	Oscillospiraceae	Intestinimonas	C57BL6J	0.998034	0.249116	0.711532	FALSE	FALSE	FALSE	NA
	Bacteria	Firmicutes (Bacillota)	Clostridia	Eubacteriales	Oscillospiraceae	Intestinimonas	DBA2J	1.7888	0.0132074	0.614126	TRUE	FALSE	FALSE	*
	Bacteria	Firmicutes (Bacillota)	Bacilli	Lactobacillales	Streptococcaceae	Lactococcus	BXD1	2.90151	0	0	TRUE	TRUE	FALSE	***
	Bacteria	Firmicutes (Bacillota)	Bacilli	Lactobacillales	Streptococcaceae	Lactococcus	BXD11	2.60336	0	0	TRUE	TRUE	FALSE	***
	Bacteria	Firmicutes (Bacillota)	Bacilli	Lactobacillales	Streptococcaceae	Lactococcus	BXD12	2.96465	0	0	TRUE	TRUE	FALSE	***
	Bacteria	Firmicutes (Bacillota)	Bacilli	Lactobacillales	Streptococcaceae	Lactococcus	BXD27	2.87445	0	0	TRUE	TRUE	FALSE	***
	Bacteria	Firmicutes (Bacillota)	Bacilli	Lactobacillales	Streptococcaceae	Lactococcus	BXD32	3.68839	0	0	TRUE	TRUE	FALSE	***
	Bacteria	Firmicutes (Bacillota)	Bacilli	Lactobacillales	Streptococcaceae	Lactococcus	BXD34	4.06615	0	0	TRUE	TRUE	FALSE	***
	Bacteria	Firmicutes (Bacillota)	Bacilli	Lactobacillales	Streptococcaceae	Lactococcus	BXD39	2.29065	0.000317228	0.563667	TRUE	FALSE	FALSE	***
	Bacteria	Firmicutes (Bacillota)	Bacilli	Lactobacillales	Streptococcaceae	Lactococcus	BXD40	4.15497	0	0	TRUE	TRUE	FALSE	***
	Bacteria	Firmicutes (Bacillota)	Bacilli	Lactobacillales	Streptococcaceae	Lactococcus	BXD43	3.78064	0	0	TRUE	TRUE	FALSE	***
	Bacteria	Firmicutes (Bacillota)	Bacilli	Lactobacillales	Streptococcaceae	Lactococcus	BXD45	3.02086	0	0	TRUE	TRUE	FALSE	***
	Bacteria	Firmicutes (Bacillota)	Bacilli	Lactobacillales	Streptococcaceae	Lactococcus	BXD48	3.76683	0	0	TRUE	TRUE	FALSE	***
	Bacteria	Firmicutes (Bacillota)	Bacilli	Lactobacillales	Streptococcaceae	Lactococcus	BXD48a	2.80867	0	0	TRUE	TRUE	FALSE	***
	Bacteria	Firmicutes (Bacillota)	Bacilli	Lactobacillales	Streptococcaceae	Lactococcus	BXD49	2.5839	0	0	TRUE	TRUE	FALSE	***
	Bacteria	Firmicutes (Bacillota)	Bacilli	Lactobacillales	Streptococcaceae	Lactococcus	BXD51	3.14121	0	0	TRUE	TRUE	FALSE	***
	Bacteria	Firmicutes (Bacillota)	Bacilli	Lactobacillales	Streptococcaceae	Lactococcus	BXD55	2.49659	0	0	TRUE	TRUE	FALSE	***
	Bacteria	Firmicutes (Bacillota)	Bacilli	Lactobacillales	Streptococcaceae	Lactococcus	BXD6	2.71152	0	0	TRUE	TRUE	FALSE	***
	Bacteria	Firmicutes (Bacillota)	Bacilli	Lactobacillales	Streptococcaceae	Lactococcus	BXD62	3.46282	0	0	TRUE	TRUE	FALSE	***
	Bacteria	Firmicutes (Bacillota)	Bacilli	Lactobacillales	Streptococcaceae	Lactococcus	BXD64	3.44456	0	0	TRUE	TRUE	FALSE	***
	Bacteria	Firmicutes (Bacillota)	Bacilli	Lactobacillales	Streptococcaceae	Lactococcus	BXD66	1.86594	0	0	TRUE	TRUE	FALSE	***
	Bacteria	Firmicutes (Bacillota)	Bacilli	Lactobacillales	Streptococcaceae	Lactococcus	BXD67	1.88146	0	0	TRUE	TRUE	FALSE	***
	Bacteria	Firmicutes (Bacillota)	Bacilli	Lactobacillales	Streptococcaceae	Lactococcus	BXD69	3.94579	0	0	TRUE	TRUE	FALSE	***
	Bacteria	Firmicutes (Bacillota)	Bacilli	Lactobacillales	Streptococcaceae	Lactococcus	BXD73	2.84144	0	0	TRUE	TRUE	FALSE	***
	Bacteria	Firmicutes (Bacillota)	Bacilli	Lactobacillales	Streptococcaceae	Lactococcus	BXD75	3.06694	0	0	TRUE	TRUE	FALSE	***
	Bacteria	Firmicutes (Bacillota)	Bacilli	Lactobacillales	Streptococcaceae	Lactococcus	BXD79	4.30563	0	0	TRUE	TRUE	FALSE	***
	Bacteria	Firmicutes (Bacillota)	Bacilli	Lactobacillales	Streptococcaceae	Lactococcus	BXD8	4.7661	0	0	TRUE	TRUE	FALSE	***
	Bacteria	Firmicutes (Bacillota)	Bacilli	Lactobacillales	Streptococcaceae	Lactococcus	BXD81	1.59151	0	0	TRUE	TRUE	FALSE	***
	Bacteria	Firmicutes (Bacillota)	Bacilli	Lactobacillales	Streptococcaceae	Lactococcus	BXD84	2.48619	0	0	TRUE	TRUE	FALSE	***
	Bacteria	Firmicutes (Bacillota)	Bacilli	Lactobacillales	Streptococcaceae	Lactococcus	BXD87	3.99499	0	0	TRUE	TRUE	FALSE	***
	Bacteria	Firmicutes (Bacillota)	Bacilli	Lactobacillales	Streptococcaceae	Lactococcus	BXD89	2.61178	0	0	TRUE	TRUE	FALSE	***
	Bacteria	Firmicutes (Bacillota)	Bacilli	Lactobacillales	Streptococcaceae	Lactococcus	BXD90	3.60111	0	0	TRUE	TRUE	FALSE	***
	Bacteria	Firmicutes (Bacillota)	Bacilli	Lactobacillales	Streptococcaceae	Lactococcus	C57BL6J	2.63924	0	0	TRUE	TRUE	FALSE	***
	Bacteria	Firmicutes (Bacillota)	Bacilli	Lactobacillales	Streptococcaceae	Lactococcus	DBA2J	4.53285	0	0	TRUE	TRUE	FALSE	***
	Bacteria	Firmicutes (Bacillota)	Clostridia	Eubacteriales	Lachnospiraceae	Marvinbryantia	BXD1	-0.803653	0.000141908	0.192983	TRUE	FALSE	FALSE	***
	Bacteria	Firmicutes (Bacillota)	Clostridia	Eubacteriales	Lachnospiraceae	Marvinbryantia	BXD11	-1.68884	0	0	TRUE	TRUE	FALSE	***
	Bacteria	Firmicutes (Bacillota)	Clostridia	Eubacteriales	Lachnospiraceae	Marvinbryantia	BXD12	NA	NA	NA	NA	NA	NA	NA
	Bacteria	Firmicutes (Bacillota)	Clostridia	Eubacteriales	Lachnospiraceae	Marvinbryantia	BXD27	-1.1325	0	0	TRUE	TRUE	FALSE	***
	Bacteria	Firmicutes (Bacillota)	Clostridia	Eubacteriales	Lachnospiraceae	Marvinbryantia	BXD32	0.853185	0.48607	0.945464	FALSE	FALSE	FALSE	NA
	Bacteria	Firmicutes (Bacillota)	Clostridia	Eubacteriales	Lachnospiraceae	Marvinbryantia	BXD34	-4.05557	0	0	TRUE	TRUE	FALSE	***
	Bacteria	Firmicutes (Bacillota)	Clostridia	Eubacteriales	Lachnospiraceae	Marvinbryantia	BXD39	-2.47606	0	0	TRUE	TRUE	FALSE	***
	Bacteria	Firmicutes (Bacillota)	Clostridia	Eubacteriales	Lachnospiraceae	Marvinbryantia	BXD40	-3.20414	0	0	TRUE	TRUE	FALSE	***
	Bacteria	Firmicutes (Bacillota)	Clostridia	Eubacteriales	Lachnospiraceae	Marvinbryantia	BXD43	-1.92202	0	0	TRUE	TRUE	FALSE	***
	Bacteria	Firmicutes (Bacillota)	Clostridia	Eubacteriales	Lachnospiraceae	Marvinbryantia	BXD45	-1.04289	0.100226	0.510108	FALSE	FALSE	FALSE	NA
	Bacteria	Firmicutes (Bacillota)	Clostridia	Eubacteriales	Lachnospiraceae	Marvinbryantia	BXD48	-2.15239	0	0	TRUE	TRUE	FALSE	***
	Bacteria	Firmicutes (Bacillota)	Clostridia	Eubacteriales	Lachnospiraceae	Marvinbryantia	BXD48a	NA	NA	NA	NA	NA	NA	NA
	Bacteria	Firmicutes (Bacillota)	Clostridia	Eubacteriales	Lachnospiraceae	Marvinbryantia	BXD49	-0.865495	0	0	TRUE	TRUE	FALSE	***
	Bacteria	Firmicutes (Bacillota)	Clostridia	Eubacteriales	Lachnospiraceae	Marvinbryantia	BXD51	-2.46405	0.000676038	0.633605	TRUE	FALSE	FALSE	***
	Bacteria	Firmicutes (Bacillota)	Clostridia	Eubacteriales	Lachnospiraceae	Marvinbryantia	BXD55	NA	NA	NA	NA	NA	NA	NA
	Bacteria	Firmicutes (Bacillota)	Clostridia	Eubacteriales	Lachnospiraceae	Marvinbryantia	BXD6	NA	NA	NA	NA	NA	NA	NA
	Bacteria	Firmicutes (Bacillota)	Clostridia	Eubacteriales	Lachnospiraceae	Marvinbryantia	BXD62	-0.377846	0.569154	0.4953	FALSE	FALSE	FALSE	NA
	Bacteria	Firmicutes (Bacillota)	Clostridia	Eubacteriales	Lachnospiraceae	Marvinbryantia	BXD64	0.766101	0.366628	0.63566	FALSE	FALSE	FALSE	NA
	Bacteria	Firmicutes (Bacillota)	Clostridia	Eubacteriales	Lachnospiraceae	Marvinbryantia	BXD66	-2.02772	0.0269829	0.795394	TRUE	FALSE	FALSE	*
	Bacteria	Firmicutes (Bacillota)	Clostridia	Eubacteriales	Lachnospiraceae	Marvinbryantia	BXD67	-2.5989	0	0	TRUE	TRUE	FALSE	***
	Bacteria	Firmicutes (Bacillota)	Clostridia	Eubacteriales	Lachnospiraceae	Marvinbryantia	BXD69	-3.22136	1.74815e-26	0.295406	TRUE	FALSE	FALSE	***
	Bacteria	Firmicutes (Bacillota)	Clostridia	Eubacteriales	Lachnospiraceae	Marvinbryantia	BXD73	0.0856472	0.907859	0.740002	FALSE	FALSE	FALSE	NA
	Bacteria	Firmicutes (Bacillota)	Clostridia	Eubacteriales	Lachnospiraceae	Marvinbryantia	BXD75	-2.61685	0.000103994	0.616042	TRUE	FALSE	FALSE	***
	Bacteria	Firmicutes (Bacillota)	Clostridia	Eubacteriales	Lachnospiraceae	Marvinbryantia	BXD79	1.26496	0.00525361	0.415326	TRUE	FALSE	FALSE	**
	Bacteria	Firmicutes (Bacillota)	Clostridia	Eubacteriales	Lachnospiraceae	Marvinbryantia	BXD8	NA	NA	NA	NA	NA	NA	NA
	Bacteria	Firmicutes (Bacillota)	Clostridia	Eubacteriales	Lachnospiraceae	Marvinbryantia	BXD81	-1.7843	0	0	TRUE	TRUE	FALSE	***
	Bacteria	Firmicutes (Bacillota)	Clostridia	Eubacteriales	Lachnospiraceae	Marvinbryantia	BXD84	NA	NA	NA	NA	NA	NA	NA
	Bacteria	Firmicutes (Bacillota)	Clostridia	Eubacteriales	Lachnospiraceae	Marvinbryantia	BXD87	-3.80261	0	0	TRUE	TRUE	FALSE	***
	Bacteria	Firmicutes (Bacillota)	Clostridia	Eubacteriales	Lachnospiraceae	Marvinbryantia	BXD89	-1.61849	0.0138015	0.593027	TRUE	FALSE	FALSE	*
	Bacteria	Firmicutes (Bacillota)	Clostridia	Eubacteriales	Lachnospiraceae	Marvinbryantia	BXD90	-1.45511	0.154311	0.825402	FALSE	FALSE	FALSE	NA
	Bacteria	Firmicutes (Bacillota)	Clostridia	Eubacteriales	Lachnospiraceae	Marvinbryantia	C57BL6J	NA	NA	NA	NA	NA	NA	NA
	Bacteria	Firmicutes (Bacillota)	Clostridia	Eubacteriales	Lachnospiraceae	Marvinbryantia	DBA2J	-1.03953	0.189213	0.637944	FALSE	FALSE	FALSE	NA
	Bacteria	Bacteroidota	Bacteroidia	Bacteroidales	Muribaculaceae	Muribaculum	BXD1	-3.9093	6.41251e-13	0.522954	TRUE	FALSE	FALSE	***
	Bacteria	Bacteroidota	Bacteroidia	Bacteroidales	Muribaculaceae	Muribaculum	BXD11	1.49336	0.266243	0.894678	FALSE	FALSE	FALSE	NA
	Bacteria	Bacteroidota	Bacteroidia	Bacteroidales	Muribaculaceae	Muribaculum	BXD12	NA	NA	NA	NA	NA	NA	NA
	Bacteria	Bacteroidota	Bacteroidia	Bacteroidales	Muribaculaceae	Muribaculum	BXD27	NA	NA	NA	NA	NA	NA	NA
	Bacteria	Bacteroidota	Bacteroidia	Bacteroidales	Muribaculaceae	Muribaculum	BXD32	-2.44071	0.00022961	0.623668	TRUE	FALSE	FALSE	***
	Bacteria	Bacteroidota	Bacteroidia	Bacteroidales	Muribaculaceae	Muribaculum	BXD34	-3.00407	0	0	TRUE	TRUE	FALSE	***
	Bacteria	Bacteroidota	Bacteroidia	Bacteroidales	Muribaculaceae	Muribaculum	BXD39	-2.49742	0.000437649	0.631247	TRUE	FALSE	FALSE	***
	Bacteria	Bacteroidota	Bacteroidia	Bacteroidales	Muribaculaceae	Muribaculum	BXD40	-2.77018	8.02644e-08	0.483085	TRUE	FALSE	FALSE	***
	Bacteria	Bacteroidota	Bacteroidia	Bacteroidales	Muribaculaceae	Muribaculum	BXD43	-1.79015	0	0	TRUE	TRUE	FALSE	***
	Bacteria	Bacteroidota	Bacteroidia	Bacteroidales	Muribaculaceae	Muribaculum	BXD45	-1.5059	9.14866e-07	0.283809	TRUE	FALSE	FALSE	***
	Bacteria	Bacteroidota	Bacteroidia	Bacteroidales	Muribaculaceae	Muribaculum	BXD48	-2.37764	1.05469e-05	0.495135	TRUE	FALSE	FALSE	***
	Bacteria	Bacteroidota	Bacteroidia	Bacteroidales	Muribaculaceae	Muribaculum	BXD48a	-0.287704	0.430789	0.259019	FALSE	FALSE	FALSE	NA
	Bacteria	Bacteroidota	Bacteroidia	Bacteroidales	Muribaculaceae	Muribaculum	BXD49	-4.69802	0	0	TRUE	TRUE	FALSE	***
	Bacteria	Bacteroidota	Bacteroidia	Bacteroidales	Muribaculaceae	Muribaculum	BXD51	-2.04214	0.00194722	0.568937	TRUE	FALSE	FALSE	**
	Bacteria	Bacteroidota	Bacteroidia	Bacteroidales	Muribaculaceae	Muribaculum	BXD55	-2.91683	8.9104e-11	0.425153	TRUE	FALSE	FALSE	***
	Bacteria	Bacteroidota	Bacteroidia	Bacteroidales	Muribaculaceae	Muribaculum	BXD6	3.13477	0	0	TRUE	TRUE	FALSE	***
	Bacteria	Bacteroidota	Bacteroidia	Bacteroidales	Muribaculaceae	Muribaculum	BXD62	-3.19861	1.59649e-08	0.51651	TRUE	FALSE	FALSE	***
	Bacteria	Bacteroidota	Bacteroidia	Bacteroidales	Muribaculaceae	Muribaculum	BXD64	-2.53006	9.45924e-06	0.526392	TRUE	FALSE	FALSE	***
	Bacteria	Bacteroidota	Bacteroidia	Bacteroidales	Muribaculaceae	Muribaculum	BXD66	-2.97013	1.66306e-07	0.515473	TRUE	FALSE	FALSE	***
	Bacteria	Bacteroidota	Bacteroidia	Bacteroidales	Muribaculaceae	Muribaculum	BXD67	-4.69329	7.05467e-20	0.492113	TRUE	FALSE	FALSE	***
	Bacteria	Bacteroidota	Bacteroidia	Bacteroidales	Muribaculaceae	Muribaculum	BXD69	-3.06824	2.41813e-05	0.672386	TRUE	FALSE	FALSE	***
	Bacteria	Bacteroidota	Bacteroidia	Bacteroidales	Muribaculaceae	Muribaculum	BXD73	-4.14466	3.18332e-10	0.628746	TRUE	FALSE	FALSE	***
	Bacteria	Bacteroidota	Bacteroidia	Bacteroidales	Muribaculaceae	Muribaculum	BXD75	-3.51183	6.37698e-10	0.530546	TRUE	FALSE	FALSE	***
	Bacteria	Bacteroidota	Bacteroidia	Bacteroidales	Muribaculaceae	Muribaculum	BXD79	-1.69803	0.00511697	0.552359	TRUE	FALSE	FALSE	**
	Bacteria	Bacteroidota	Bacteroidia	Bacteroidales	Muribaculaceae	Muribaculum	BXD8	-1.74996	0.0124995	0.603289	TRUE	FALSE	FALSE	*
	Bacteria	Bacteroidota	Bacteroidia	Bacteroidales	Muribaculaceae	Muribaculum	BXD81	-3.85376	9.36413e-12	0.530496	TRUE	FALSE	FALSE	***
	Bacteria	Bacteroidota	Bacteroidia	Bacteroidales	Muribaculaceae	Muribaculum	BXD84	-2.50744	5.87848e-15	0.309346	TRUE	FALSE	FALSE	***
	Bacteria	Bacteroidota	Bacteroidia	Bacteroidales	Muribaculaceae	Muribaculum	BXD87	0.888455	0.0310018	0.347382	TRUE	FALSE	FALSE	*
	Bacteria	Bacteroidota	Bacteroidia	Bacteroidales	Muribaculaceae	Muribaculum	BXD89	-4.26148	3.05271e-12	0.589471	TRUE	FALSE	FALSE	***
	Bacteria	Bacteroidota	Bacteroidia	Bacteroidales	Muribaculaceae	Muribaculum	BXD90	-0.65818	0.43734	0.6107	FALSE	FALSE	FALSE	NA
	Bacteria	Bacteroidota	Bacteroidia	Bacteroidales	Muribaculaceae	Muribaculum	C57BL6J	-3.59151	1.47774e-15	0.436509	TRUE	FALSE	FALSE	***
	Bacteria	Bacteroidota	Bacteroidia	Bacteroidales	Muribaculaceae	Muribaculum	DBA2J	-2.89142	0	0	TRUE	TRUE	FALSE	***
	Bacteria	Firmicutes (Bacillota)	Clostridia	Eubacteriales	Peptostreptococcaceae	Romboutsia	BXD1	2.72895	0	0	TRUE	TRUE	FALSE	***
	Bacteria	Firmicutes (Bacillota)	Clostridia	Eubacteriales	Peptostreptococcaceae	Romboutsia	BXD11	NA	NA	NA	NA	NA	NA	NA
	Bacteria	Firmicutes (Bacillota)	Clostridia	Eubacteriales	Peptostreptococcaceae	Romboutsia	BXD12	NA	NA	NA	NA	NA	NA	NA
	Bacteria	Firmicutes (Bacillota)	Clostridia	Eubacteriales	Peptostreptococcaceae	Romboutsia	BXD27	-0.318922	0	0	TRUE	TRUE	FALSE	***
	Bacteria	Firmicutes (Bacillota)	Clostridia	Eubacteriales	Peptostreptococcaceae	Romboutsia	BXD32	4.55659	0	0	TRUE	TRUE	FALSE	***
	Bacteria	Firmicutes (Bacillota)	Clostridia	Eubacteriales	Peptostreptococcaceae	Romboutsia	BXD34	5.32448	0	0	TRUE	TRUE	FALSE	***
	Bacteria	Firmicutes (Bacillota)	Clostridia	Eubacteriales	Peptostreptococcaceae	Romboutsia	BXD39	2.44108	0	0	TRUE	TRUE	FALSE	***
	Bacteria	Firmicutes (Bacillota)	Clostridia	Eubacteriales	Peptostreptococcaceae	Romboutsia	BXD40	2.60329	0.00355216	0.787912	TRUE	FALSE	FALSE	**
	Bacteria	Firmicutes (Bacillota)	Clostridia	Eubacteriales	Peptostreptococcaceae	Romboutsia	BXD43	NA	NA	NA	NA	NA	NA	NA
	Bacteria	Firmicutes (Bacillota)	Clostridia	Eubacteriales	Peptostreptococcaceae	Romboutsia	BXD45	3.25225	0	0	TRUE	TRUE	FALSE	***
	Bacteria	Firmicutes (Bacillota)	Clostridia	Eubacteriales	Peptostreptococcaceae	Romboutsia	BXD48	1.65523	0	0	TRUE	TRUE	FALSE	***
	Bacteria	Firmicutes (Bacillota)	Clostridia	Eubacteriales	Peptostreptococcaceae	Romboutsia	BXD48a	1.57942	0.0918002	0.757866	FALSE	FALSE	FALSE	NA
	Bacteria	Firmicutes (Bacillota)	Clostridia	Eubacteriales	Peptostreptococcaceae	Romboutsia	BXD49	2.76804	0	0	TRUE	TRUE	FALSE	***
	Bacteria	Firmicutes (Bacillota)	Clostridia	Eubacteriales	Peptostreptococcaceae	Romboutsia	BXD51	NA	NA	NA	NA	NA	NA	NA
	Bacteria	Firmicutes (Bacillota)	Clostridia	Eubacteriales	Peptostreptococcaceae	Romboutsia	BXD55	3.30856	0	0	TRUE	TRUE	FALSE	***
	Bacteria	Firmicutes (Bacillota)	Clostridia	Eubacteriales	Peptostreptococcaceae	Romboutsia	BXD6	4.1675	0	0	TRUE	TRUE	FALSE	***
	Bacteria	Firmicutes (Bacillota)	Clostridia	Eubacteriales	Peptostreptococcaceae	Romboutsia	BXD62	2.51109	0	0	TRUE	TRUE	FALSE	***
	Bacteria	Firmicutes (Bacillota)	Clostridia	Eubacteriales	Peptostreptococcaceae	Romboutsia	BXD64	2.1304	0.0189589	0.792206	TRUE	FALSE	FALSE	*
	Bacteria	Firmicutes (Bacillota)	Clostridia	Eubacteriales	Peptostreptococcaceae	Romboutsia	BXD66	NA	NA	NA	NA	NA	NA	NA
	Bacteria	Firmicutes (Bacillota)	Clostridia	Eubacteriales	Peptostreptococcaceae	Romboutsia	BXD67	2.01238	0	0	TRUE	TRUE	FALSE	***
	Bacteria	Firmicutes (Bacillota)	Clostridia	Eubacteriales	Peptostreptococcaceae	Romboutsia	BXD69	2.71856	0	0	TRUE	TRUE	FALSE	***
	Bacteria	Firmicutes (Bacillota)	Clostridia	Eubacteriales	Peptostreptococcaceae	Romboutsia	BXD73	3.44284	3.93177e-07	0.636225	TRUE	FALSE	FALSE	***
	Bacteria	Firmicutes (Bacillota)	Clostridia	Eubacteriales	Peptostreptococcaceae	Romboutsia	BXD75	-1.33614	0	0	TRUE	TRUE	FALSE	***
	Bacteria	Firmicutes (Bacillota)	Clostridia	Eubacteriales	Peptostreptococcaceae	Romboutsia	BXD79	1.27873	0.288046	1.01485	FALSE	FALSE	FALSE	NA
	Bacteria	Firmicutes (Bacillota)	Clostridia	Eubacteriales	Peptostreptococcaceae	Romboutsia	BXD8	2.73248	0	0	TRUE	TRUE	FALSE	***
	Bacteria	Firmicutes (Bacillota)	Clostridia	Eubacteriales	Peptostreptococcaceae	Romboutsia	BXD81	1.80272	0	0	TRUE	TRUE	FALSE	***
	Bacteria	Firmicutes (Bacillota)	Clostridia	Eubacteriales	Peptostreptococcaceae	Romboutsia	BXD84	2.75286	0	0	TRUE	TRUE	FALSE	***
	Bacteria	Firmicutes (Bacillota)	Clostridia	Eubacteriales	Peptostreptococcaceae	Romboutsia	BXD87	1.37561	0	0	TRUE	TRUE	FALSE	***
	Bacteria	Firmicutes (Bacillota)	Clostridia	Eubacteriales	Peptostreptococcaceae	Romboutsia	BXD89	3.43657	0	0	TRUE	TRUE	FALSE	***
	Bacteria	Firmicutes (Bacillota)	Clostridia	Eubacteriales	Peptostreptococcaceae	Romboutsia	BXD90	NA	NA	NA	NA	NA	NA	NA
	Bacteria	Firmicutes (Bacillota)	Clostridia	Eubacteriales	Peptostreptococcaceae	Romboutsia	C57BL6J	3.14366	0	0	TRUE	TRUE	FALSE	***
	Bacteria	Firmicutes (Bacillota)	Clostridia	Eubacteriales	Peptostreptococcaceae	Romboutsia	DBA2J	NA	NA	NA	NA	NA	NA	NA
	Bacteria	Firmicutes (Bacillota)	Erysipelotrichia	Erysipelotrichales	Turicibacteraceae	Turicibacter	BXD1	-1.96385	0	0	TRUE	TRUE	FALSE	***
	Bacteria	Firmicutes (Bacillota)	Erysipelotrichia	Erysipelotrichales	Turicibacteraceae	Turicibacter	BXD11	NA	NA	NA	NA	NA	NA	NA
	Bacteria	Firmicutes (Bacillota)	Erysipelotrichia	Erysipelotrichales	Turicibacteraceae	Turicibacter	BXD12	-5.10981	0	0	TRUE	TRUE	FALSE	***
	Bacteria	Firmicutes (Bacillota)	Erysipelotrichia	Erysipelotrichales	Turicibacteraceae	Turicibacter	BXD27	-1.32094	0	0	TRUE	TRUE	FALSE	***
	Bacteria	Firmicutes (Bacillota)	Erysipelotrichia	Erysipelotrichales	Turicibacteraceae	Turicibacter	BXD32	-2.88773	0	0	TRUE	TRUE	FALSE	***
	Bacteria	Firmicutes (Bacillota)	Erysipelotrichia	Erysipelotrichales	Turicibacteraceae	Turicibacter	BXD34	-4.9951	0	0	TRUE	TRUE	FALSE	***
	Bacteria	Firmicutes (Bacillota)	Erysipelotrichia	Erysipelotrichales	Turicibacteraceae	Turicibacter	BXD39	NA	NA	NA	NA	NA	NA	NA
	Bacteria	Firmicutes (Bacillota)	Erysipelotrichia	Erysipelotrichales	Turicibacteraceae	Turicibacter	BXD40	-3.053	0	0	TRUE	TRUE	FALSE	***
	Bacteria	Firmicutes (Bacillota)	Erysipelotrichia	Erysipelotrichales	Turicibacteraceae	Turicibacter	BXD43	NA	NA	NA	NA	NA	NA	NA
	Bacteria	Firmicutes (Bacillota)	Erysipelotrichia	Erysipelotrichales	Turicibacteraceae	Turicibacter	BXD45	NA	NA	NA	NA	NA	NA	NA
	Bacteria	Firmicutes (Bacillota)	Erysipelotrichia	Erysipelotrichales	Turicibacteraceae	Turicibacter	BXD48	-3.25976	0	0	TRUE	TRUE	FALSE	***
	Bacteria	Firmicutes (Bacillota)	Erysipelotrichia	Erysipelotrichales	Turicibacteraceae	Turicibacter	BXD48a	-2.3155	0	0	TRUE	TRUE	FALSE	***
	Bacteria	Firmicutes (Bacillota)	Erysipelotrichia	Erysipelotrichales	Turicibacteraceae	Turicibacter	BXD49	-4.02381	0	0	TRUE	TRUE	FALSE	***
	Bacteria	Firmicutes (Bacillota)	Erysipelotrichia	Erysipelotrichales	Turicibacteraceae	Turicibacter	BXD51	NA	NA	NA	NA	NA	NA	NA
	Bacteria	Firmicutes (Bacillota)	Erysipelotrichia	Erysipelotrichales	Turicibacteraceae	Turicibacter	BXD55	-1.34124	0	0	TRUE	TRUE	FALSE	***
	Bacteria	Firmicutes (Bacillota)	Erysipelotrichia	Erysipelotrichales	Turicibacteraceae	Turicibacter	BXD6	-5.51752	0	0	TRUE	TRUE	FALSE	***
	Bacteria	Firmicutes (Bacillota)	Erysipelotrichia	Erysipelotrichales	Turicibacteraceae	Turicibacter	BXD62	NA	NA	NA	NA	NA	NA	NA
	Bacteria	Firmicutes (Bacillota)	Erysipelotrichia	Erysipelotrichales	Turicibacteraceae	Turicibacter	BXD64	-2.51976	0	0	TRUE	TRUE	FALSE	***
	Bacteria	Firmicutes (Bacillota)	Erysipelotrichia	Erysipelotrichales	Turicibacteraceae	Turicibacter	BXD66	NA	NA	NA	NA	NA	NA	NA
	Bacteria	Firmicutes (Bacillota)	Erysipelotrichia	Erysipelotrichales	Turicibacteraceae	Turicibacter	BXD67	-2.06741	0	0	TRUE	TRUE	FALSE	***
	Bacteria	Firmicutes (Bacillota)	Erysipelotrichia	Erysipelotrichales	Turicibacteraceae	Turicibacter	BXD69	NA	NA	NA	NA	NA	NA	NA
	Bacteria	Firmicutes (Bacillota)	Erysipelotrichia	Erysipelotrichales	Turicibacteraceae	Turicibacter	BXD73	NA	NA	NA	NA	NA	NA	NA
	Bacteria	Firmicutes (Bacillota)	Erysipelotrichia	Erysipelotrichales	Turicibacteraceae	Turicibacter	BXD75	NA	NA	NA	NA	NA	NA	NA
	Bacteria	Firmicutes (Bacillota)	Erysipelotrichia	Erysipelotrichales	Turicibacteraceae	Turicibacter	BXD79	NA	NA	NA	NA	NA	NA	NA
	Bacteria	Firmicutes (Bacillota)	Erysipelotrichia	Erysipelotrichales	Turicibacteraceae	Turicibacter	BXD8	-1.11127	0	0	TRUE	TRUE	FALSE	***
	Bacteria	Firmicutes (Bacillota)	Erysipelotrichia	Erysipelotrichales	Turicibacteraceae	Turicibacter	BXD81	-0.881075	0	0	TRUE	TRUE	FALSE	***
	Bacteria	Firmicutes (Bacillota)	Erysipelotrichia	Erysipelotrichales	Turicibacteraceae	Turicibacter	BXD84	NA	NA	NA	NA	NA	NA	NA
	Bacteria	Firmicutes (Bacillota)	Erysipelotrichia	Erysipelotrichales	Turicibacteraceae	Turicibacter	BXD87	-4.55729	0	0	TRUE	TRUE	FALSE	***
	Bacteria	Firmicutes (Bacillota)	Erysipelotrichia	Erysipelotrichales	Turicibacteraceae	Turicibacter	BXD89	NA	NA	NA	NA	NA	NA	NA
	Bacteria	Firmicutes (Bacillota)	Erysipelotrichia	Erysipelotrichales	Turicibacteraceae	Turicibacter	BXD90	NA	NA	NA	NA	NA	NA	NA
	Bacteria	Firmicutes (Bacillota)	Erysipelotrichia	Erysipelotrichales	Turicibacteraceae	Turicibacter	C57BL6J	-2.94459	0	0	TRUE	TRUE	FALSE	***
	Bacteria	Firmicutes (Bacillota)	Erysipelotrichia	Erysipelotrichales	Turicibacteraceae	Turicibacter	DBA2J	NA	NA	NA	NA	NA	NA	NA

## Sheet: Fig2c
Figure 2: HFD feeding alters the gut microbiome at the genus level
Column description	PC1 of microbiome data	PC2 of microbiome data	PC1 of gene expression data	PC2 of gene expression data	Strain name and the feeding diet
	microbiome PC1	microbiome PC2	Transcriptome PC1	Transcriptome PC2	sample
	-0.05	0.00868937	-0.05	-0.0256197	BXD1_CD
	0.00726316	-0.05	-0.0059692	-0.05	BXD11_CD
	0.0185973	-0.000310954	0.0168329	0.0283869	BXD12_CD
	0.0065552	-0.0343445	0.00139623	-0.0114137	BXD27_CD
	-0.00977808	0.00288017	0.0217084	0.0290192	BXD32_CD
	-0.00367164	-0.0292577	-0.0164704	-0.0191237	BXD34_CD
	-0.0135112	-0.0417801	-0.0219687	-0.0240536	BXD39_CD
	-0.00897863	-0.0106489	-0.0104101	-0.00872259	BXD40_CD
	-0.00293134	-0.0316932	-0.000365308	4.51509e-05	BXD43_CD
	-0.00259897	0.0116956	-0.0150594	-0.00864598	BXD45_CD
	0.00389213	0.0159444	0.0153571	0.0241681	BXD48_CD
	0.00793092	0.011537	0.0224051	0.0257481	BXD48a_CD
	0.0153054	0.0391013	0.0201689	0.0305748	BXD49_CD
	0.00513491	0.0216215	0.0121964	0.0053976	BXD51_CD
	-0.00513784	0.0222117	-0.00981436	-0.0227624	BXD55_CD
	0.0689628	0.0435043	0.0257154	0.0361074	BXD6_CD
	0.00317135	0.0210064	0.0070838	0.0109285	BXD62_CD
	0.00122211	0.0209925	-0.0112365	-0.00406227	BXD64_CD
	-0.00589623	0.0233867	0.0195807	0.0200214	BXD66_CD
	-0.0136825	-0.0264748	-0.00243244	-0.00502569	BXD67_CD
	-0.0124136	-0.0269752	0.00709519	0.0142984	BXD69_CD
	-0.0139261	0.0137374	0.00775722	-0.00338924	BXD73_CD
	0.00220033	0.0056591	-0.0147824	-0.0215046	BXD75_CD
	-0.000924753	-0.0249101	0.0216712	0.0311263	BXD79_CD
	-0.00231571	-0.0307023	-0.0173134	-0.0303806	BXD8_CD
	0.00773951	0.027039	0.0239221	0.0166443	BXD81_CD
	-0.0120071	-0.0150393	-0.00956154	-0.00929513	BXD84_CD
	0.000353633	-0.00886354	0.0205154	0.0309895	BXD87_CD
	0.008502	0.0336924	0.00686018	0.0131034	BXD89_CD
	-0.00308925	-0.00891887	-0.00469181	-0.00255403	BXD90_CD
	0.0228315	0.0386439	0.0201552	0.0268871	C57BL6J_CD
	-0.0115555	0.00215493	0.0161864	0.01929	DBA2J_CD

[truncated: 33 more sheets: Fig2d, Fig3b, Fig3c, Fig3d, Fig3e, Fig 4a, Fig4c, Fig4d, Fig5a, Fig5b, Fig5c, Fig5d, Fig5e, Fig6c, Fig6d, Fig6e, Fig6f, Fig6g, FigS1a, FigS1b …]
